# Supplementary material for: tert-Butyl N′-[4-(2-pyrid­yl)benzyl­idene]hydrazinecarboxyl­ate
Source: Acta Crystallogr Sect E Struct Rep Online. 2009 Apr 25;65(Pt 5):o1127. doi: 10.1107/S1600536809012835 (PMC2977800; doi:10.1107/S1600536809012835)
Supplement: Supplementary file 1 [file e-65-o1127-sup1.cif]

##############################################################################
###                                                                        ###
###        Electronic paper (Acta Crystallographica Section E)             ###
###                                                                        ###
##############################################################################
#                                                                            #
# This CIF contains the data in a paper accepted for publication in Acta     #
# Crystallographica Section E. It conforms to the requirements of Notes      #
# for Authors for Section E, and has been peer reviewed under the auspices   #
# of the IUCr Commission on Journals.                                        #
#                                                                            #
# Full details of the Crystallographic Information File format               #
# are given in the paper "The Crystallographic Information File (CIF):       #
# a New Standard Archive File for Crystallography" by S. R. Hall, F. H.      #
# Allen and I. D. Brown [Acta Cryst. (1991), A47, 655-685].                  #
#                                                                            #
# The current version of the core CIF dictionary is obtainable from          #
# ftp://ftp.iucr.org/pub/cif_core.dic. The current version number is 2.4.    #
#                                                                            #
# Software is freely available for graphical display of the structure(s) in  #
# this CIF.  For information consult the CIF home page http://www.iucr.org/  #
# cif/home.html                                                              #
#                                                                            #
# This file may be used for bona fide research purposes within the           #
# scientific community so long as proper attribution is given to the journal # 
# article from which it was obtained.                                        #
#                                                                            #
##############################################################################
                                             
data_I
_audit_creation_method     SHELXL-97
_chemical_name_systematic
;
<i>tert</i>-Butyl <i>N</i>'-[4-(2-pyridyl)benzylidene]hydrazinecarboxylate
;
_chemical_name_common     ?
_chemical_formula_moiety     'C17 H19 N3 O2'
_chemical_formula_sum     'C17 H19 N3 O2'
_chemical_formula_iupac     'C17 H19 N3 O2'
_chemical_formula_weight     297.35
_chemical_melting_point     ?
_symmetry_cell_setting     monoclinic
_symmetry_space_group_name_H-M     'P 21'
_symmetry_space_group_name_Hall     'P 2yb'
loop_
    _symmetry_equiv_pos_as_xyz
    'x, y, z'
    '-x, y+1/2, -z'
_cell_length_a     5.3080(11)
_cell_length_b     6.3010(13)
_cell_length_c     23.459(5)
_cell_angle_alpha     90.00
_cell_angle_beta     91.01(3)
_cell_angle_gamma     90.00
_cell_volume     784.5(3)
_cell_formula_units_Z     2
_cell_measurement_reflns_used     25
_cell_measurement_theta_min     9
_cell_measurement_theta_max     13
_cell_measurement_temperature     294(2)
_exptl_crystal_description     needle
_exptl_crystal_colour     colorless
_exptl_crystal_size_max     0.30
_exptl_crystal_size_mid     0.20
_exptl_crystal_size_min     0.10
_exptl_crystal_density_diffrn     1.259
_exptl_crystal_density_meas     ?
_exptl_crystal_density_method     'not measured'
_exptl_crystal_F_000     316
_exptl_absorpt_coefficient_mu     0.084
_exptl_absorpt_correction_type     psi-scan
_exptl_absorpt_process_details     '(North <i>et al.</i>,  1968)'
_exptl_absorpt_correction_T_min     0.9751
_exptl_absorpt_correction_T_max     0.9916
_exptl_special_details
;
;
_diffrn_ambient_temperature     294(2)
_diffrn_radiation_type     MoK\a
_diffrn_radiation_wavelength     0.71073
_diffrn_radiation_source     'fine-focus sealed tube'
_diffrn_radiation_monochromator     graphite
_diffrn_measurement_device_type     'Nonius--Nonius CAD-4'
_diffrn_measurement_method     '\w/2\q'
_diffrn_detector_area_resol_mean     ?
_diffrn_reflns_number     1743
_diffrn_reflns_av_R_equivalents     0.0277
_diffrn_reflns_av_sigmaI/netI     0.0448
_diffrn_reflns_theta_min     1.74
_diffrn_reflns_theta_max     25.27
_diffrn_reflns_theta_full     25.27
_diffrn_measured_fraction_theta_max     0.999
_diffrn_measured_fraction_theta_full     0.999
_diffrn_reflns_limit_h_min     0
_diffrn_reflns_limit_h_max     6
_diffrn_reflns_limit_k_min     0
_diffrn_reflns_limit_k_max     7
_diffrn_reflns_limit_l_min     -28
_diffrn_reflns_limit_l_max     28
_diffrn_standards_number     3
_diffrn_standards_interval_count     ?
_diffrn_standards_interval_time     120
_diffrn_standards_decay_%     1
_refine_special_details
;
Refinement of <i>F</i>^2^ against ALL reflections. The weighted <i>R</i>-factor
<i>wR</i> and goodness of fit <i>S</i> are based on <i>F</i>^2^, conventional
<i>R</i>-factors <i>R</i> are based on <i>F</i>, with <i>F</i> set to zero for
negative <i>F</i>^2^. The threshold expression of <i>F</i>^2^ >
\s(<i>F</i>^2^) is used only for calculating <i>R</i>-factors(gt) <i>etc</i>.
and is not relevant to the choice of reflections for refinement.
<i>R</i>-factors based on <i>F</i>^2^ are statistically about twice as large
as those based on <i>F</i>, and <i>R</i>- factors based on ALL data will be
even larger.
;
_reflns_number_total     1566
_reflns_number_gt     1249
_reflns_threshold_expression     I>2\s(I)
_refine_ls_structure_factor_coef     Fsqd
_refine_ls_matrix_type     full
_refine_ls_R_factor_all     0.0697
_refine_ls_R_factor_gt     0.0508
_refine_ls_wR_factor_gt     0.1387
_refine_ls_wR_factor_ref     0.1703
_refine_ls_goodness_of_fit_ref     1.004
_refine_ls_restrained_S_all     1.003
_refine_ls_number_reflns     1566
_refine_ls_number_parameters     199
_refine_ls_number_restraints     1
_refine_ls_hydrogen_treatment     constr
_refine_ls_weighting_scheme     calc
_refine_ls_weighting_details
              'calc w=1/[\s^2^(Fo^2^)+(0.1P)^2^+0.33P] where P=(Fo^2^+2Fc^2^)/3'
_atom_sites_solution_hydrogens     geom
_atom_sites_solution_primary     direct
_atom_sites_solution_secondary     difmap
_refine_ls_shift/su_max     0.000
_refine_ls_shift/su_mean     0.000
_refine_diff_density_max     0.164
_refine_diff_density_min     -0.214
_refine_ls_extinction_method     none
_refine_ls_extinction_coef     ?
loop_
    _atom_type_symbol
    _atom_type_description
    _atom_type_scat_dispersion_real
    _atom_type_scat_dispersion_imag
    _atom_type_scat_source
    'C' 'C' 0.0033 0.0016
                         'International Tables Vol C Tables 4.2.6.8 and 6.1.1.4'
    'H' 'H' 0.0000 0.0000
                         'International Tables Vol C Tables 4.2.6.8 and 6.1.1.4'
    'N' 'N' 0.0061 0.0033
                         'International Tables Vol C Tables 4.2.6.8 and 6.1.1.4'
    'O' 'O' 0.0106 0.0060
                         'International Tables Vol C Tables 4.2.6.8 and 6.1.1.4'
_computing_data_collection     'CAD-4 Software (Enraf--Nonius, 1985)'
_computing_cell_refinement     'CAD-4 Software (Enraf--Nonius, 1985)'
_computing_data_reduction     'XCAD4 (Harms & Wocadlo, 1995)'
_computing_structure_solution     'SHELXS97 (Sheldrick, 2008)'
_computing_structure_refinement     'SHELXL97 (Sheldrick, 2008)'
_computing_molecular_graphics     'PLATON (Spek, 2009)'
_computing_publication_material     'SHELXTL (Sheldrick, 2008)'
loop_
    _atom_site_type_symbol
    _atom_site_label
    _atom_site_fract_x
    _atom_site_fract_y
    _atom_site_fract_z
    _atom_site_U_iso_or_equiv
    _atom_site_adp_type
    _atom_site_calc_flag
    _atom_site_refinement_flags
    _atom_site_occupancy
    _atom_site_disorder_assembly
    _atom_site_disorder_group
    O O1 0.5696(5) 1.5114(6) 0.37089(14) 0.0589(9) Uani d . 1 . .
    O O2 0.8570(6) 1.3033(6) 0.32757(16) 0.0688(10) Uani d . 1 . .
    N N1 0.4371(6) 1.2553(6) 0.31524(16) 0.0524(9) Uani d . 1 . .
    H H1A 0.2891 1.3001 0.3235 0.063 Uiso calc R 1 . .
    N N2 0.4651(7) 1.0839(6) 0.27985(16) 0.0507(9) Uani d . 1 . .
    N N3 0.1499(6) 0.2707(7) 0.06762(16) 0.0545(10) Uani d . 1 . .
    C C1 0.5928(11) 1.7923(13) 0.4341(3) 0.099(2) Uani d . 1 . .
    H H1B 0.5025 1.8791 0.4071 0.149 Uiso calc R 1 . .
    H H1C 0.6959 1.8808 0.4583 0.149 Uiso calc R 1 . .
    H H1D 0.4751 1.7155 0.4569 0.149 Uiso calc R 1 . .
    C C2 0.9263(10) 1.7590(10) 0.3637(2) 0.0684(14) Uani d . 1 . .
    H H2B 0.8254 1.8437 0.3381 0.103 Uiso calc R 1 . .
    H H2C 1.0257 1.6612 0.3423 0.103 Uiso calc R 1 . .
    H H2D 1.0356 1.8496 0.3859 0.103 Uiso calc R 1 . .
    C C3 0.9018(11) 1.4977(13) 0.4441(2) 0.0815(18) Uani d . 1 . .
    H H3A 1.0048 1.4006 0.4233 0.122 Uiso calc R 1 . .
    H H3B 0.7854 1.4195 0.4669 0.122 Uiso calc R 1 . .
    H H3C 1.0069 1.5841 0.4684 0.122 Uiso calc R 1 . .
    C C4 0.7575(8) 1.6377(9) 0.40286(19) 0.0569(12) Uani d . 1 . .
    C C5 0.6416(8) 1.3524(7) 0.3368(2) 0.0506(10) Uani d . 1 . .
    C C6 0.2709(8) 1.0167(8) 0.25407(19) 0.0505(10) Uani d . 1 . .
    H H6A 0.1184 1.0872 0.2581 0.061 Uiso calc R 1 . .
    C C7 0.2841(8) 0.8282(8) 0.21781(17) 0.0476(10) Uani d . 1 . .
    C C8 0.4830(8) 0.6875(9) 0.2220(2) 0.0544(12) Uani d . 1 . .
    H H8A 0.6092 0.7110 0.2493 0.065 Uiso calc R 1 . .
    C C9 0.4994(8) 0.5144(8) 0.18695(19) 0.0532(11) Uani d . 1 . .
    H H9A 0.6369 0.4236 0.1905 0.064 Uiso calc R 1 . .
    C C10 0.3124(7) 0.4726(7) 0.14596(16) 0.0410(9) Uani d . 1 . .
    C C11 0.1129(8) 0.6120(8) 0.1429(2) 0.0567(12) Uani d . 1 . .
    H H11A -0.0145 0.5891 0.1159 0.068 Uiso calc R 1 . .
    C C12 0.0966(8) 0.7830(9) 0.17841(19) 0.0566(12) Uani d . 1 . .
    H H12A -0.0441 0.8706 0.1759 0.068 Uiso calc R 1 . .
    C C13 0.3321(7) 0.2892(7) 0.10648(16) 0.0412(9) Uani d . 1 . .
    C C14 0.5270(9) 0.1443(8) 0.1101(2) 0.0564(12) Uani d . 1 . .
    H H14A 0.6522 0.1580 0.1381 0.068 Uiso calc R 1 . .
    C C15 0.5332(9) -0.0208(9) 0.0717(2) 0.0612(13) Uani d . 1 . .
    H H15A 0.6635 -0.1194 0.0735 0.073 Uiso calc R 1 . .
    C C16 0.3498(9) -0.0394(8) 0.0314(2) 0.0566(12) Uani d . 1 . .
    H H16A 0.3513 -0.1501 0.0052 0.068 Uiso calc R 1 . .
    C C17 0.1603(9) 0.1099(9) 0.0301(2) 0.0590(12) Uani d . 1 . .
    H H17A 0.0346 0.0991 0.0021 0.071 Uiso calc R 1 . .
loop_
    _atom_site_aniso_label
    _atom_site_aniso_U_11
    _atom_site_aniso_U_22
    _atom_site_aniso_U_33
    _atom_site_aniso_U_12
    _atom_site_aniso_U_13
    _atom_site_aniso_U_23
    O1 0.0443(15) 0.052(2) 0.081(2) -0.0021(15) 0.0055(14) -0.0195(18)
    O2 0.0480(17) 0.057(2) 0.102(2) 0.0030(18) 0.0129(16) -0.022(2)
    N1 0.0446(18) 0.042(2) 0.070(2) 0.0005(18) 0.0065(15) -0.015(2)
    N2 0.057(2) 0.036(2) 0.059(2) 0.0007(18) 0.0094(16) -0.0084(18)
    N3 0.0498(19) 0.047(2) 0.066(2) -0.001(2) -0.0026(16) -0.010(2)
    C1 0.070(3) 0.100(6) 0.129(5) -0.010(4) 0.012(3) -0.068(5)
    C2 0.072(3) 0.055(3) 0.078(3) -0.008(3) -0.005(2) 0.007(3)
    C3 0.081(3) 0.096(5) 0.066(3) -0.007(4) -0.020(2) 0.018(4)
    C4 0.050(2) 0.055(3) 0.065(3) -0.004(2) 0.003(2) -0.011(3)
    C5 0.049(2) 0.035(2) 0.067(3) 0.003(2) 0.0086(19) -0.008(2)
    C6 0.046(2) 0.044(2) 0.061(2) -0.001(2) 0.0100(18) -0.006(2)
    C7 0.048(2) 0.044(2) 0.051(2) -0.003(2) 0.0120(17) -0.001(2)
    C8 0.052(2) 0.049(3) 0.062(3) 0.010(2) -0.0083(19) -0.011(2)
    C9 0.049(2) 0.042(2) 0.068(3) 0.010(2) -0.0021(19) -0.004(2)
    C10 0.0413(19) 0.041(2) 0.0405(18) -0.0016(19) 0.0030(14) 0.0036(18)
    C11 0.046(2) 0.050(3) 0.074(3) 0.003(2) -0.008(2) -0.010(3)
    C12 0.042(2) 0.056(3) 0.072(3) 0.014(2) -0.0091(19) -0.010(3)
    C13 0.0380(18) 0.040(2) 0.0461(19) -0.004(2) 0.0050(15) -0.0028(19)
    C14 0.059(3) 0.046(3) 0.064(3) 0.009(2) 0.003(2) -0.001(2)
    C15 0.061(3) 0.049(3) 0.073(3) 0.011(3) 0.009(2) -0.003(3)
    C16 0.062(3) 0.046(3) 0.062(3) -0.004(2) 0.008(2) -0.013(2)
    C17 0.061(3) 0.055(3) 0.061(3) -0.008(3) -0.002(2) -0.013(3)
_geom_special_details
;
All e.s.d.'s (except the e.s.d. in the dihedral angle between two l.s. planes)
are estimated using the full covariance matrix. The cell e.s.d.'s are taken
into account individually in the estimation of e.s.d.'s in distances, angles
and torsion angles; correlations between e.s.d.'s in cell parameters are only
used when they are defined by crystal symmetry. An approximate (isotropic)
treatment of cell e.s.d.'s is used for estimating e.s.d.'s involving l.s.
planes.
;
loop_
    _geom_bond_atom_site_label_1
    _geom_bond_atom_site_label_2
    _geom_bond_site_symmetry_2
    _geom_bond_distance
    _geom_bond_publ_flag
    O1 C5 . 1.341(5) ?
    O1 C4 . 1.471(5) ?
    O2 C5 . 1.208(5) ?
    N1 C5 . 1.338(6) ?
    N1 N2 . 1.372(5) ?
    N1 H1A . 0.8600 ?
    N2 C6 . 1.259(6) ?
    N3 C13 . 1.322(5) ?
    N3 C17 . 1.344(6) ?
    C1 C4 . 1.508(8) ?
    C1 H1B . 0.9600 ?
    C1 H1C . 0.9600 ?
    C1 H1D . 0.9600 ?
    C2 C4 . 1.503(7) ?
    C2 H2B . 0.9600 ?
    C2 H2C . 0.9600 ?
    C2 H2D . 0.9600 ?
    C3 C4 . 1.508(8) ?
    C3 H3A . 0.9600 ?
    C3 H3B . 0.9600 ?
    C3 H3C . 0.9600 ?
    C6 C7 . 1.463(6) ?
    C6 H6A . 0.9300 ?
    C7 C12 . 1.376(6) ?
    C7 C8 . 1.381(6) ?
    C8 C9 . 1.369(7) ?
    C8 H8A . 0.9300 ?
    C9 C10 . 1.395(6) ?
    C9 H9A . 0.9300 ?
    C10 C11 . 1.377(6) ?
    C10 C13 . 1.486(6) ?
    C11 C12 . 1.365(7) ?
    C11 H11A . 0.9300 ?
    C12 H12A . 0.9300 ?
    C13 C14 . 1.381(6) ?
    C14 C15 . 1.377(7) ?
    C14 H14A . 0.9300 ?
    C15 C16 . 1.351(7) ?
    C15 H15A . 0.9300 ?
    C16 C17 . 1.377(7) ?
    C16 H16A . 0.9300 ?
    C17 H17A . 0.9300 ?
loop_
    _geom_angle_atom_site_label_1
    _geom_angle_atom_site_label_2
    _geom_angle_atom_site_label_3
    _geom_angle_site_symmetry_1
    _geom_angle_site_symmetry_3
    _geom_angle
    _geom_angle_publ_flag
    C5 O1 C4 . . 120.6(3) ?
    C5 N1 N2 . . 119.6(3) ?
    C5 N1 H1A . . 120.2 ?
    N2 N1 H1A . . 120.2 ?
    C6 N2 N1 . . 117.3(4) ?
    C13 N3 C17 . . 118.7(4) ?
    C4 C1 H1B . . 109.5 ?
    C4 C1 H1C . . 109.5 ?
    H1B C1 H1C . . 109.5 ?
    C4 C1 H1D . . 109.5 ?
    H1B C1 H1D . . 109.5 ?
    H1C C1 H1D . . 109.5 ?
    C4 C2 H2B . . 109.5 ?
    C4 C2 H2C . . 109.5 ?
    H2B C2 H2C . . 109.5 ?
    C4 C2 H2D . . 109.5 ?
    H2B C2 H2D . . 109.5 ?
    H2C C2 H2D . . 109.5 ?
    C4 C3 H3A . . 109.5 ?
    C4 C3 H3B . . 109.5 ?
    H3A C3 H3B . . 109.5 ?
    C4 C3 H3C . . 109.5 ?
    H3A C3 H3C . . 109.5 ?
    H3B C3 H3C . . 109.5 ?
    O1 C4 C2 . . 111.7(4) ?
    O1 C4 C3 . . 110.1(5) ?
    C2 C4 C3 . . 112.8(4) ?
    O1 C4 C1 . . 101.7(4) ?
    C2 C4 C1 . . 109.0(5) ?
    C3 C4 C1 . . 111.0(5) ?
    O2 C5 N1 . . 125.4(4) ?
    O2 C5 O1 . . 125.4(4) ?
    N1 C5 O1 . . 109.2(3) ?
    N2 C6 C7 . . 120.3(4) ?
    N2 C6 H6A . . 119.8 ?
    C7 C6 H6A . . 119.8 ?
    C12 C7 C8 . . 117.2(4) ?
    C12 C7 C6 . . 121.2(4) ?
    C8 C7 C6 . . 121.6(4) ?
    C9 C8 C7 . . 121.7(4) ?
    C9 C8 H8A . . 119.1 ?
    C7 C8 H8A . . 119.1 ?
    C8 C9 C10 . . 120.8(4) ?
    C8 C9 H9A . . 119.6 ?
    C10 C9 H9A . . 119.6 ?
    C11 C10 C9 . . 116.9(4) ?
    C11 C10 C13 . . 121.8(4) ?
    C9 C10 C13 . . 121.3(4) ?
    C12 C11 C10 . . 121.9(4) ?
    C12 C11 H11A . . 119.0 ?
    C10 C11 H11A . . 119.0 ?
    C11 C12 C7 . . 121.4(4) ?
    C11 C12 H12A . . 119.3 ?
    C7 C12 H12A . . 119.3 ?
    N3 C13 C14 . . 121.5(4) ?
    N3 C13 C10 . . 116.1(4) ?
    C14 C13 C10 . . 122.5(3) ?
    C15 C14 C13 . . 119.1(4) ?
    C15 C14 H14A . . 120.5 ?
    C13 C14 H14A . . 120.5 ?
    C16 C15 C14 . . 119.9(5) ?
    C16 C15 H15A . . 120.1 ?
    C14 C15 H15A . . 120.1 ?
    C15 C16 C17 . . 118.3(5) ?
    C15 C16 H16A . . 120.9 ?
    C17 C16 H16A . . 120.9 ?
    N3 C17 C16 . . 122.6(4) ?
    N3 C17 H17A . . 118.7 ?
    C16 C17 H17A . . 118.7 ?
loop_
    _geom_torsion_atom_site_label_1
    _geom_torsion_atom_site_label_2
    _geom_torsion_atom_site_label_3
    _geom_torsion_atom_site_label_4
    _geom_torsion_site_symmetry_1
    _geom_torsion_site_symmetry_2
    _geom_torsion_site_symmetry_3
    _geom_torsion_site_symmetry_4
    _geom_torsion
    _geom_torsion_publ_flag
    C5 N1 N2 C6 . . . . -170.0(5) ?
    C5 O1 C4 C2 . . . . 63.9(6) ?
    C5 O1 C4 C3 . . . . -62.3(5) ?
    C5 O1 C4 C1 . . . . -180.0(5) ?
    N2 N1 C5 O2 . . . . 0.7(7) ?
    N2 N1 C5 O1 . . . . -178.7(3) ?
    C4 O1 C5 O2 . . . . -2.8(7) ?
    C4 O1 C5 N1 . . . . 176.6(4) ?
    N1 N2 C6 C7 . . . . -177.0(4) ?
    N2 C6 C7 C12 . . . . -163.2(5) ?
    N2 C6 C7 C8 . . . . 17.4(7) ?
    C12 C7 C8 C9 . . . . 2.5(7) ?
    C6 C7 C8 C9 . . . . -178.1(4) ?
    C7 C8 C9 C10 . . . . -0.8(7) ?
    C8 C9 C10 C11 . . . . -0.3(7) ?
    C8 C9 C10 C13 . . . . 178.0(4) ?
    C9 C10 C11 C12 . . . . -0.4(7) ?
    C13 C10 C11 C12 . . . . -178.8(4) ?
    C10 C11 C12 C7 . . . . 2.3(7) ?
    C8 C7 C12 C11 . . . . -3.3(7) ?
    C6 C7 C12 C11 . . . . 177.3(4) ?
    C17 N3 C13 C14 . . . . -1.8(6) ?
    C17 N3 C13 C10 . . . . 178.8(4) ?
    C11 C10 C13 N3 . . . . 1.4(6) ?
    C9 C10 C13 N3 . . . . -176.9(4) ?
    C11 C10 C13 C14 . . . . -178.0(4) ?
    C9 C10 C13 C14 . . . . 3.7(6) ?
    N3 C13 C14 C15 . . . . 1.1(7) ?
    C10 C13 C14 C15 . . . . -179.6(4) ?
    C13 C14 C15 C16 . . . . -0.2(7) ?
    C14 C15 C16 C17 . . . . 0.1(7) ?
    C13 N3 C17 C16 . . . . 1.7(7) ?
    C15 C16 C17 N3 . . . . -0.8(7) ?
loop_
    _geom_hbond_atom_site_label_D
    _geom_hbond_atom_site_label_H
    _geom_hbond_atom_site_label_A
    _geom_hbond_site_symmetry_A
    _geom_hbond_distance_DH
    _geom_hbond_distance_HA
    _geom_hbond_distance_DA
    _geom_hbond_angle_DHA
    _geom_hbond_publ_flag
    N1 H1A O2 1_455 0.86 2.30 3.113(5) 158 yes
    C16 H16A Cg2 2_645 0.93 2.80 3.588(4) 144 yes
data_global
_journal_date_recd_electronic     2009-04-02
_journal_date_accepted     2009-04-04
_journal_name_full     'Acta Crystallographica, Section E'
_journal_year     2009
_journal_volume     65
_journal_issue      5
_journal_page_first     o1127
_journal_page_last     o1127
_journal_paper_category     QO
_journal_coeditor_code     HK2661
_publ_contact_author
;
Cheng Yao
Department of Applied Chemistry,
College of Science,
Nanjing University of Technology,
Nanjing 210009
People's Republic of China
;
_publ_contact_author_email     yaocheng@njut.edu.cn
_publ_section_title
;
<i>tert</i>-Butyl <i>N</i>'-[4-(2-pyridyl)benzylidene]hydrazinecarboxylate
;
loop_
    _publ_author_name
    _publ_author_address
    'Qi Feng'
;
Department of Applied Chemistry,
College of Science,
Nanjing University of Technology,
Nanjing 210009
People's Republic of China
;
    'Qiong Tang'
;
Department of Applied Chemistry,
College of Science,
Nanjing University of Technology,
Nanjing 210009
People's Republic of China
;
    'Hao Xu'
;
Department of Applied Chemistry,
College of Science,
Nanjing University of Technology,
Nanjing 210009
People's Republic of China
;
    'Cheng Yao'
;
Department of Applied Chemistry,
College of Science,
Nanjing University of Technology,
Nanjing 210009
People's Republic of China
;
