# Supplementary material for: tert-Butyl N′-[4-(2-pyrid­yl)benzyl­idene]hydrazinecarboxyl­ate
Source: Acta Crystallogr Sect E Struct Rep Online. 2009 Apr 25;65(Pt 5):o1127. doi: 10.1107/S1600536809012835 (PMC2977800; doi:10.1107/S1600536809012835)
Supplement: Supplementary file 2 [file e-65-o1127-Isup2.hkl]

# 
# h,k,l, Fc-squared, Fo-squared, sigma(Fo-squared) and status flag 
# 
data_I
_shelx_title '    X in P2(1)' 
_shelx_refln_list_code          4 
_shelx_F_calc_maximum      101.11 
_exptl_crystal_F_000       316.00 
_reflns_d_resolution_high  0.8325 
 
loop_ 
 _symmetry_equiv_pos_as_xyz 
 'x, y, z' 
 '-x, y+1/2, -z' 
 
_cell_length_a     5.3080 
_cell_length_b     6.3010 
_cell_length_c    23.4590 
_cell_angle_alpha  90.000 
_cell_angle_beta   91.010 
_cell_angle_gamma  90.000 
 
_shelx_F_squared_multiplier     1.000 
 
loop_ 
 _refln_index_h 
 _refln_index_k 
 _refln_index_l 
 _refln_F_squared_calc 
 _refln_F_squared_meas 
 _refln_F_squared_sigma 
 _refln_observed_status 
   1   0   0     2433.12     2356.15     31.28 o 
   2   0   0      480.23      533.84      4.79 o 
   3   0   0      260.98      267.83      4.20 o 
   4   0   0       24.36       23.87      1.71 o 
   5   0   0      107.35      110.25      4.30 o 
   6   0   0        1.64        3.81      1.62 o 
   1   1   0     1198.97     1200.34      6.03 o 
   2   1   0       97.40      107.04      2.36 o 
   3   1   0        9.39       10.13      1.00 o 
   4   1   0       35.97       38.83      2.15 o 
   5   1   0        7.70       11.34      1.78 o 
   6   1   0        1.50        0.98      1.29 o 
   0   2   0       79.91       81.86      1.77 o 
   1   2   0      460.36      426.88      4.60 o 
   2   2   0      242.66      268.78      4.00 o 
   3   2   0      263.61      292.61      4.81 o 
   4   2   0      142.19      137.45      4.14 o 
   5   2   0        0.93        0.47      1.25 o 
   6   2   0        1.22        0.68      1.37 o 
   1   3   0       11.37       10.58      0.99 o 
   2   3   0       81.64       72.99      2.50 o 
   3   3   0       96.89       87.30      3.28 o 
   4   3   0       11.98       12.50      1.53 o 
   5   3   0       13.58        9.78      1.95 o 
   0   4   0      597.47      634.46      6.62 o 
   1   4   0       77.59       75.14      2.82 o 
   2   4   0       38.49       35.44      2.18 o 
   3   4   0        8.67        9.38      1.32 o 
   4   4   0       20.84       22.79      2.09 o 
   5   4   0        3.83        2.32      1.31 o 
   1   5   0       72.25       63.94      3.05 o 
   2   5   0       52.08       58.78      3.05 o 
   3   5   0       26.02       23.60      2.45 o 
   4   5   0        7.11        6.89      1.55 o 
   0   6   0      149.00      157.64      4.68 o 
   1   6   0       41.30       39.73      2.87 o 
   2   6   0       10.35        9.46      1.34 o 
   3   6   0        3.38        2.28      1.41 o 
   1   7   0       15.33       16.56      2.43 o 
   2   7   0        3.66        0.34      1.95 o 
  -6   0   1        1.40        3.26      1.33 o 
  -5   0   1       16.86       18.83      1.94 o 
  -4   0   1       24.64       23.56      1.89 o 
  -3   0   1       68.42       65.80      2.29 o 
  -2   0   1      127.36      139.00      2.54 o 
  -1   0   1      130.61      150.03      1.97 o 
   1   0   1      663.64      640.41     16.38 o 
   2   0   1       10.10        8.54      0.77 o 
   3   0   1       17.53       16.36      1.28 o 
   4   0   1       53.00       52.70      2.44 o 
   5   0   1       63.64       66.82      3.47 o 
   6   0   1      111.70      121.69      4.84 o 
  -6   1   1       23.07       21.46      2.35 o 
  -5   1   1      122.58      136.48      4.63 o 
  -4   1   1       39.90       37.42      2.21 o 
  -3   1   1       50.47       52.92      2.15 o 
  -2   1   1      235.25      245.85      3.37 o 
  -1   1   1      664.35      663.81      4.51 o 
   0   1   1      245.06      295.34      5.30 o 
   1   1   1      504.48      527.76      4.04 o 
   2   1   1       65.84       75.88      2.02 o 
   3   1   1      109.72      113.22      3.02 o 
   4   1   1       66.06       71.64      2.89 o 
   5   1   1       26.15       32.77      2.31 o 
   6   1   1       12.20       14.10      1.86 o 
  -6   2   1        1.88        1.54      1.38 o 
  -5   2   1        7.45        9.33      1.59 o 
  -4   2   1       78.66       82.97      3.31 o 
  -3   2   1       33.23       32.68      1.81 o 
  -2   2   1      257.79      274.35      4.11 o 
  -1   2   1      141.95      114.44      2.39 o 
   0   2   1      166.83      174.90      5.89 o 
   1   2   1      286.33      267.10      3.82 o 
   2   2   1       16.32       18.53      1.20 o 
   3   2   1      364.22      380.34      5.56 o 
   4   2   1        5.12        7.97      1.26 o 
   5   2   1        9.49       11.23      1.75 o 
   6   2   1        0.58        1.35      1.35 o 
  -5   3   1       36.02       37.76      2.96 o 
  -4   3   1       21.80       22.68      2.00 o 
  -3   3   1       16.88       16.19      1.64 o 
  -2   3   1       73.44       62.76      2.40 o 
  -1   3   1       12.37       10.35      0.91 o 
   0   3   1        4.56        5.33      0.50 o 
   1   3   1      101.98       98.80      2.65 o 
   2   3   1       43.22       39.64      1.94 o 
   3   3   1       42.69       43.53      2.37 o 
   4   3   1        7.92        6.02      1.37 o 
   5   3   1        3.20        4.24      1.17 o 
  -5   4   1        4.41        9.59      1.92 o 
  -4   4   1       18.95       21.75      2.10 o 
  -3   4   1        4.02        5.37      1.21 o 
  -2   4   1      164.81      157.05      4.43 o 
  -1   4   1      133.93      123.71      3.51 o 
   0   4   1       29.51       28.00      1.16 o 
   1   4   1      106.35      101.83      3.09 o 
   2   4   1        9.75        7.67      1.18 o 
   3   4   1       58.91       58.16      2.98 o 
   4   4   1        2.28        0.13      1.18 o 
   5   4   1        5.61        4.85      1.64 o 
  -4   5   1       13.66       19.56      2.37 o 
  -3   5   1       44.52       46.85      3.35 o 
  -2   5   1       80.79       73.05      3.54 o 
  -1   5   1      161.32      152.40      4.42 o 
   0   5   1       70.74       71.56      3.61 o 
   1   5   1       15.80       12.64      1.60 o 
   2   5   1       44.91       44.32      3.01 o 
   3   5   1       20.86       17.56      2.39 o 
   4   5   1        1.29        0.53      1.44 o 
  -3   6   1       35.82       40.34      3.38 o 
  -2   6   1       16.01       13.31      2.14 o 
  -1   6   1       18.50       17.92      2.11 o 
   0   6   1       48.89       48.67      1.99 o 
   1   6   1       24.76       28.29      2.52 o 
   2   6   1        5.07        6.74      1.61 o 
   3   6   1       32.57       33.84      2.86 o 
  -2   7   1       19.91       17.20      2.77 o 
  -1   7   1       32.01       33.50      2.86 o 
   0   7   1        5.49        5.42      1.39 o 
   1   7   1       21.16       22.96      2.74 o 
   2   7   1        7.68        7.47      2.03 o 
  -6   0   2        0.00        0.65      1.21 o 
  -5   0   2        0.31        2.14      0.83 o 
  -4   0   2        0.89        0.95      0.63 o 
  -3   0   2      229.91      220.08      4.04 o 
  -2   0   2       51.79       58.77      1.76 o 
  -1   0   2    10223.56     9913.38     69.45 o 
   0   0   2      612.79      698.87      8.45 o 
   1   0   2     2527.29     2449.79     32.60 o 
   2   0   2      623.21      650.05      5.26 o 
   3   0   2       41.98       41.17      1.83 o 
   4   0   2      213.35      206.00      4.75 o 
   5   0   2      153.53      166.21      5.04 o 
   6   0   2        7.14        2.98      1.71 o 
  -6   1   2       21.21       17.66      2.25 o 
  -5   1   2       80.92       82.64      3.75 o 
  -4   1   2       11.98       13.21      1.35 o 
  -3   1   2       46.63       52.92      2.06 o 
  -2   1   2      392.84      385.90      4.30 o 
  -1   1   2      835.83      926.85      5.48 o 
   0   1   2      630.78      737.85      4.03 o 
   1   1   2      653.12      674.33      4.54 o 
   2   1   2      254.78      248.64      3.57 o 
   3   1   2       22.84       21.36      1.41 o 
   4   1   2       21.35       21.13      1.79 o 
   5   1   2        4.77        5.69      1.32 o 
   6   1   2        0.08        0.14      1.29 o 
  -6   2   2        0.86        0.45      1.32 o 
  -5   2   2       20.85       22.78      2.19 o 
  -4   2   2       58.91       58.00      2.86 o 
  -3   2   2        7.45        7.98      0.95 o 
  -2   2   2      123.48      135.32      3.00 o 
  -1   2   2      102.63       95.20      2.19 o 
   0   2   2      161.51      131.49     83.86 o 
   1   2   2      971.52      904.57      6.50 o 
   2   2   2     1020.19     1068.16      8.00 o 
   3   2   2       43.26       46.09      2.11 o 
   4   2   2        1.12        0.77      0.91 o 
   5   2   2       18.43       18.13      1.71 o 
   6   2   2        0.71        1.21      1.07 o 
  -5   3   2       36.15       37.35      3.06 o 
  -4   3   2       49.79       46.80      2.76 o 
  -3   3   2       16.32       16.32      1.66 o 
  -2   3   2       73.80       72.37      2.73 o 
  -1   3   2      111.77      103.71      2.72 o 
   0   3   2       50.70       58.56      1.36 o 
   1   3   2      143.61      130.20      2.97 o 
   2   3   2       73.27       65.83      2.59 o 
   3   3   2       29.99       32.14      2.04 o 
   4   3   2        3.52        3.41      1.12 o 
   5   3   2        3.82        0.38      1.59 o 
  -5   4   2        0.09        2.40      1.38 o 
  -4   4   2        1.99        1.63      1.37 o 
  -3   4   2       61.43       59.59      3.25 o 
  -2   4   2       21.55       18.14      1.68 o 
  -1   4   2      130.52      114.13      3.46 o 
   0   4   2      114.51      120.17      2.16 o 
   1   4   2       51.57       45.57      2.18 o 
   2   4   2        4.81        3.25      1.04 o 
   3   4   2       36.38       37.68      2.63 o 
   4   4   2       23.68       20.47      1.96 o 
   5   4   2       14.49       14.62      1.82 o 
  -4   5   2       20.48       16.60      2.48 o 
  -3   5   2       41.46       36.72      3.31 o 
  -2   5   2      144.49      133.84      4.82 o 
  -1   5   2      191.99      185.00      4.94 o 
   0   5   2        6.70        9.37      0.90 o 
   1   5   2       15.16       14.31      1.47 o 
   2   5   2        0.78        2.06      1.14 o 
   3   5   2       19.64       16.65      1.39 o 
   4   5   2       23.81       20.13      2.68 o 
  -3   6   2        0.51        0.00      1.80 o 
  -2   6   2       11.42        9.98      2.00 o 
  -1   6   2       10.07        6.17      1.57 o 
   0   6   2       34.43       32.23      1.70 o 
   1   6   2      114.23      131.26      4.87 o 
   2   6   2       88.54       91.01      4.42 o 
   3   6   2        0.97        1.08      1.53 o 
  -2   7   2        2.84        1.50      2.07 o 
  -1   7   2       15.55       12.01      2.32 o 
   0   7   2       24.23       18.59      1.38 o 
   1   7   2       13.08       14.57      2.40 o 
   2   7   2        5.68        7.91      1.54 o 
  -6   0   3        6.73        3.94      1.64 o 
  -5   0   3       30.89       29.10      2.11 o 
  -4   0   3        0.09        0.69      0.73 o 
  -3   0   3      170.24      159.00      3.45 o 
  -2   0   3      353.08      366.61      4.14 o 
  -1   0   3      719.43      740.36     20.09 o 
   0   0   3      452.54      119.04    251.57 o 
   1   0   3      256.33      218.22      2.82 o 
   2   0   3      313.40      248.79      0.45 o 
   3   0   3        3.57        2.86      0.53 o 
   4   0   3      156.89      155.33      4.03 o 
   5   0   3      488.20      503.48      8.19 o 
   6   0   3       10.09       11.26      1.85 o 
  -6   1   3       61.49       56.82      3.31 o 
  -5   1   3      110.34      117.59      4.20 o 
  -4   1   3        2.07        2.90      0.90 o 
  -3   1   3      245.24      252.88      4.15 o 
  -2   1   3      851.48      899.20      6.60 o 
  -1   1   3     2107.85     2123.91     35.72 o 
   0   1   3      530.33      516.47     18.32 o 
   1   1   3      249.55      253.39      2.81 o 
   2   1   3       14.71       15.41      0.95 o 
   3   1   3       34.58       33.74      1.70 o 
   4   1   3       11.27       12.05      1.33 o 
   5   1   3        6.95        8.06      1.63 o 
   6   1   3        3.94        4.05      1.59 o 
  -6   2   3        0.36        1.98      1.30 o 
  -5   2   3        4.20        3.63      1.44 o 
  -4   2   3       54.09       54.35      2.65 o 
  -3   2   3       11.71       10.59      1.15 o 
  -2   2   3        9.52       10.47      0.93 o 
  -1   2   3      488.72      503.84      5.08 o 
   0   2   3      211.72      168.17    114.24 o 
   1   2   3       63.99       54.65      1.68 o 
   2   2   3      114.29      115.28      2.78 o 
   3   2   3       39.85       38.92      1.97 o 
   4   2   3        9.44        7.84      1.17 o 
   5   2   3        7.98       13.34      1.70 o 
   6   2   3       10.28       10.69      1.92 o 
  -5   3   3       23.47       28.50      2.67 o 
  -4   3   3       12.73       15.46      1.94 o 
  -3   3   3       49.95       41.19      2.44 o 
  -2   3   3       15.87       12.84      1.19 o 
  -1   3   3       62.50       60.23      2.10 o 
   0   3   3      313.25      354.99      3.13 o 
   1   3   3       23.61       26.29      1.34 o 
   2   3   3      281.60      285.43      5.10 o 
   3   3   3        0.15        0.27      0.96 o 
   4   3   3       16.57       20.84      1.85 o 
   5   3   3        3.22        5.04      1.33 o 
  -5   4   3        0.39        0.00      1.51 o 
  -4   4   3        2.73        4.50      1.26 o 
  -3   4   3       73.65       78.80      3.73 o 
  -2   4   3       43.93       37.78      2.25 o 
  -1   4   3       19.91       19.57      1.54 o 
   0   4   3       60.31       53.64      2.87 o 
   1   4   3        2.97        3.16      0.87 o 
   2   4   3       38.85       39.85      2.23 o 
   3   4   3       23.37       24.76      2.07 o 
   4   4   3        1.97        1.25      1.16 o 
   5   4   3       15.67       14.39      1.91 o 
  -4   5   3        6.10        7.04      1.81 o 
  -3   5   3       26.18       24.82      2.80 o 
  -2   5   3      190.98      176.43      5.41 o 
  -1   5   3       80.03       79.77      3.28 o 
   0   5   3       27.96       28.55      1.36 o 
   1   5   3       57.27       61.77      2.94 o 
   2   5   3       20.90       19.55      2.04 o 
   3   5   3       51.01       43.04      1.36 o 
   4   5   3       13.06       15.65      2.06 o 
  -3   6   3       21.39       22.79      2.65 o 
  -2   6   3        1.73        3.41      1.47 o 
  -1   6   3       18.32       16.19      2.09 o 
   0   6   3       11.46       13.71      1.27 o 
   1   6   3       52.35       60.69      3.42 o 
   2   6   3        7.82        8.98      1.87 o 
   3   6   3       12.04       14.59      2.12 o 
  -2   7   3       11.18       11.17      2.18 o 
  -1   7   3       14.41       12.81      2.08 o 
   0   7   3        1.50        0.45      1.71 o 
   1   7   3       19.09       17.57      2.31 o 
   2   7   3        2.55        0.89      1.51 o 
  -6   0   4        4.76        3.55      1.31 o 
  -5   0   4        1.62        2.06      1.15 o 
  -4   0   4        0.27        2.93      0.82 o 
  -3   0   4        0.14        1.66      0.64 o 
  -2   0   4      299.92      322.75      4.14 o 
  -1   0   4       37.01       31.84      1.15 o 
   0   0   4     1344.10     1318.30     15.53 o 
   1   0   4      210.29      211.59      2.42 o 
   2   0   4        0.90        0.08      0.41 o 
   3   0   4       11.80        8.64      0.92 o 
   4   0   4      164.96      159.46      4.16 o 
   5   0   4        0.07        2.52      1.55 o 
   6   0   4        0.61        1.77      1.01 o 
  -6   1   4       15.87       14.52      2.06 o 
  -5   1   4        5.20        7.28      1.58 o 
  -4   1   4        2.24        2.01      1.04 o 
  -3   1   4      374.49      381.79      5.14 o 
  -2   1   4      152.61      157.91      2.97 o 
  -1   1   4     1708.36     1755.05     33.54 o 
   0   1   4     8920.24     8107.87    195.78 o 
   1   1   4      375.85      359.11      3.38 o 
   2   1   4      308.33      323.35      3.94 o 
   3   1   4      180.78      194.25      3.88 o 
   4   1   4      219.49      220.91      4.89 o 
   5   1   4       48.64       53.07      2.92 o 
   6   1   4        1.02        0.80      1.22 o 
  -6   2   4        3.49        6.46      1.43 o 
  -5   2   4        7.83        6.95      1.64 o 
  -4   2   4       18.83       19.18      1.92 o 
  -3   2   4       13.03       12.50      1.20 o 
  -2   2   4      122.55      129.36      2.99 o 
  -1   2   4      406.97      430.76      4.65 o 
   0   2   4      228.70      220.12      7.79 o 
   1   2   4      408.05      398.31      4.18 o 
   2   2   4      434.23      484.57      5.34 o 
   3   2   4        8.53        9.84      1.15 o 
   4   2   4       66.11       66.27      2.79 o 
   5   2   4        0.57        0.12      1.12 o 
   6   2   4        7.65        8.64      1.69 o 
  -5   3   4        5.84        4.42      1.61 o 
  -4   3   4       69.65       79.29      3.48 o 
  -3   3   4       68.14       68.67      3.08 o 
  -2   3   4       23.43       19.23      1.50 o 
  -1   3   4       45.92       45.96      1.86 o 
   0   3   4     1187.04     1346.24     27.52 o 
   1   3   4       66.12       62.27      2.19 o 
   2   3   4       17.84       16.77      1.34 o 
   3   3   4       50.38       49.51      2.49 o 
   4   3   4       23.28       29.91      2.25 o 
   5   3   4       12.72       17.04      1.95 o 
  -5   4   4        8.08        7.37      2.11 o 
  -4   4   4        3.61        5.06      1.64 o 
  -3   4   4       12.24       13.28      1.60 o 
  -2   4   4      100.19       80.15      3.33 o 
  -1   4   4       44.43       44.34      2.08 o 
   0   4   4       19.37       17.02      1.17 o 
   1   4   4       13.46       13.38      1.25 o 
   2   4   4        3.81        4.46      0.94 o 
   3   4   4        6.81        6.39      1.27 o 
   4   4   4       55.10       54.82      3.32 o 
   5   4   4        5.04        3.81      1.51 o 
  -4   5   4        1.68        2.26      1.38 o 
  -3   5   4       55.89       59.85      3.70 o 
  -2   5   4       61.22       61.07      3.28 o 
  -1   5   4       68.17       67.39      3.14 o 
   0   5   4       49.97       46.70      1.71 o 
   1   5   4       10.08       10.31      1.38 o 
   2   5   4       23.87       23.56      2.13 o 
   3   5   4       79.47       91.18      4.52 o 
   4   5   4       76.65       81.73      4.29 o 
  -3   6   4        0.65        1.81      1.33 o 
  -2   6   4        6.01        6.26      1.65 o 
  -1   6   4        3.38        5.23      1.42 o 
   0   6   4       30.93       32.86      2.60 o 
   1   6   4       82.09       89.37      4.05 o 
   2   6   4       42.69       37.41      3.16 o 
   3   6   4       11.18       12.57      2.28 o 
  -2   7   4        7.86       10.71      2.17 o 
  -1   7   4       11.56       15.82      2.19 o 
   0   7   4       18.46       19.69      1.40 o 
   1   7   4        1.76        3.96      1.32 o 
   2   7   4        5.83        6.08      1.51 o 
  -6   0   5       11.17       12.12      1.62 o 
  -5   0   5        2.96        1.38      1.41 o 
  -4   0   5        0.41        0.19      0.92 o 
  -3   0   5       15.99       13.55      1.17 o 
  -2   0   5        5.51        4.83      0.69 o 
  -1   0   5     1160.44     1114.37     26.32 o 
   0   0   5       24.90       21.82      0.97 o 
   1   0   5      116.63      117.19      1.91 o 
   2   0   5       11.06        7.00      0.38 o 
   3   0   5       13.97       15.70      1.16 o 
   4   0   5       91.02       82.80      3.16 o 
   5   0   5        0.31        3.62      1.05 o 
   6   0   5        9.14        8.31      1.61 o 
  -6   1   5       12.23       12.44      1.79 o 
  -5   1   5       11.90       12.00      1.66 o 
  -4   1   5        2.60        2.46      0.99 o 
  -3   1   5       14.21       16.97      1.28 o 
  -2   1   5       85.85       78.90      2.21 o 
  -1   1   5     4402.97     4245.31     53.71 o 
   0   1   5     3195.63     3293.56     31.81 o 
   1   1   5     1134.66     1108.02      6.12 o 
   2   1   5      238.92      264.77      3.62 o 
   3   1   5       91.99       89.75      2.80 o 
   4   1   5       17.99       18.64      1.67 o 
   5   1   5        5.10        6.26      1.56 o 
   6   1   5        0.35        0.14      1.08 o 
  -6   2   5        8.59        5.95      1.80 o 
  -5   2   5       56.80       52.36      3.15 o 
  -4   2   5       87.63       89.90      3.53 o 
  -3   2   5        5.43        4.32      0.99 o 
  -2   2   5      594.20      596.44      6.28 o 
  -1   2   5      217.05      231.41      3.51 o 
   0   2   5      235.96      207.38    135.51 o 
   1   2   5      133.01      129.02      2.52 o 
   2   2   5      412.09      352.71      0.61 o 
   3   2   5        5.30        5.76      0.94 o 
   4   2   5        6.78        7.27      1.29 o 
   5   2   5        5.05        3.93      1.15 o 
   6   2   5        4.55        3.04      1.36 o 
  -5   3   5        1.84        1.29      1.41 o 
  -4   3   5       87.78       94.71      3.79 o 
  -3   3   5      120.65      117.22      3.93 o 
  -2   3   5       54.98       52.26      2.31 o 
  -1   3   5      292.99      282.93      4.36 o 
   0   3   5      136.24      167.36      5.08 o 
   1   3   5      428.07      479.22      5.38 o 
   2   3   5       25.08       32.16      1.75 o 
   3   3   5       50.09       51.82      2.52 o 
   4   3   5        5.21        7.49      1.22 o 
   5   3   5        5.00        4.86      1.38 o 
  -5   4   5        2.95        1.77      1.46 o 
  -4   4   5        0.33        0.27      1.25 o 
  -3   4   5        6.62        6.16      1.60 o 
  -2   4   5      222.04      198.94      4.96 o 
  -1   4   5       92.47       89.49      2.93 o 
   0   4   5       30.54       33.51      1.26 o 
   1   4   5       37.06       35.55      2.03 o 
   2   4   5        9.65        7.35      1.15 o 
   3   4   5        2.12        3.59      1.11 o 
   4   4   5        3.26        1.39      1.32 o 
   5   4   5        3.95        6.73      1.39 o 
  -4   5   5        2.04        4.98      1.67 o 
  -3   5   5        8.00       11.84      1.84 o 
  -2   5   5        6.75        5.20      1.43 o 
  -1   5   5      125.40      141.81      4.21 o 
   0   5   5       20.34       22.84      1.23 o 
   1   5   5       35.67       38.20      2.26 o 
   2   5   5       62.83       66.95      3.25 o 
   3   5   5       50.99       48.05      3.30 o 
   4   5   5       16.96       18.81      2.45 o 
  -3   6   5        6.17        4.26      1.94 o 
  -2   6   5        3.09        2.54      1.52 o 
  -1   6   5       18.32       21.26      2.16 o 
   0   6   5       34.97       35.62      1.71 o 
   1   6   5       67.59       74.44      3.73 o 
   2   6   5       59.41       57.83      3.66 o 
   3   6   5        7.76        6.69      1.95 o 
  -2   7   5        0.76        0.81      1.45 o 
  -1   7   5        0.46        1.52      1.50 o 
   0   7   5       36.76       34.09      1.81 o 
   1   7   5        3.18        5.02      1.44 o 
   2   7   5        0.22        0.29      1.37 o 
  -6   0   6        3.04        3.16      1.36 o 
  -5   0   6       24.67       25.74      2.10 o 
  -4   0   6       96.25       97.04      3.41 o 
  -3   0   6       17.83       17.61      1.43 o 
  -2   0   6      418.37      478.86      5.08 o 
  -1   0   6      481.12      541.92      4.46 o 
   0   0   6       14.50       14.04      0.53 o 
   1   0   6      233.26      211.14      2.65 o 
   2   0   6      140.22      135.80      2.62 o 
   3   0   6       48.09       51.82      2.01 o 
   4   0   6      116.19      119.05      3.64 o 
   5   0   6       10.72       12.68      1.63 o 
   6   0   6        0.07        0.52      1.09 o 
  -6   1   6        0.11        1.36      1.05 o 
  -5   1   6        2.83        0.59      1.08 o 
  -4   1   6       23.12       19.99      1.62 o 
  -3   1   6        6.54        5.68      0.89 o 
  -2   1   6      139.18      139.83      2.95 o 
  -1   1   6     3427.62     3190.80     48.22 o 
   0   1   6     1362.35     1360.96     42.68 o 
   1   1   6      667.71      676.98      5.01 o 
   2   1   6      750.81      744.34      6.09 o 
   3   1   6      306.21      314.16      4.70 o 
   4   1   6      193.97      189.67      4.63 o 
   5   1   6      109.14      111.32      4.15 o 
   6   1   6        3.71        2.34      1.33 o 
  -6   2   6       35.64       39.99      2.75 o 
  -5   2   6        6.05        6.28      1.78 o 
  -4   2   6       28.69       32.86      2.14 o 
  -3   2   6        7.64       10.55      1.12 o 
  -2   2   6        2.15        3.20      0.85 o 
  -1   2   6      195.52      225.17      3.41 o 
   0   2   6      239.31      178.01    118.32 o 
   1   2   6      197.28      190.55      3.19 o 
   2   2   6      102.84       97.14      2.62 o 
   3   2   6       25.29       30.75      1.88 o 
   4   2   6       19.36       20.36      1.81 o 
   5   2   6        7.98        8.37      1.43 o 
  -5   3   6       20.08       24.12      2.25 o 
  -4   3   6       21.82       20.61      2.21 o 
  -3   3   6       13.95       11.27      1.66 o 
  -2   3   6       72.67       70.74      2.64 o 
  -1   3   6      205.74      218.48      3.97 o 
   0   3   6        7.21        5.49      0.52 o 
   1   3   6      398.23      393.19      5.04 o 
   2   3   6       38.98       30.21      1.71 o 
   3   3   6       11.48       14.46      1.45 o 
   4   3   6        3.72        4.79      1.42 o 
   5   3   6       25.33       27.27      2.29 o 
  -5   4   6        8.31       10.55      1.92 o 
  -4   4   6       26.19       32.73      2.68 o 
  -3   4   6      126.27      117.62      4.46 o 
  -2   4   6      220.84      212.90      5.12 o 
  -1   4   6       72.63       69.45      2.66 o 
   0   4   6       20.21       22.43      1.11 o 
   1   4   6        5.68        5.46      0.97 o 
   2   4   6        3.06        3.11      0.85 o 
   3   4   6        1.56        1.20      1.20 o 
   4   4   6        8.17        8.48      1.63 o 
   5   4   6        1.31        2.07      1.10 o 
  -4   5   6        9.11        8.56      2.16 o 
  -3   5   6        6.99        7.61      1.66 o 
  -2   5   6       28.35       25.41      2.29 o 
  -1   5   6       10.81        8.89      1.61 o 
   0   5   6       21.78       24.73      1.23 o 
   1   5   6       16.51       14.13      1.62 o 
   2   5   6       36.99       36.50      2.44 o 
   3   5   6       80.13       94.77      4.22 o 
   4   5   6        6.68        7.88      1.78 o 
  -3   6   6        2.92        1.80      1.79 o 
  -2   6   6        1.81        2.69      1.35 o 
  -1   6   6       21.61       26.76      2.13 o 
   0   6   6        2.44        2.27      0.95 o 
   1   6   6       17.29       21.99      2.39 o 
   2   6   6        3.60        1.91      1.60 o 
   3   6   6        3.55        5.56      1.78 o 
  -2   7   6        5.71        6.58      1.75 o 
  -1   7   6       16.14       19.18      2.10 o 
   0   7   6       22.32       24.13      3.05 o 
   1   7   6        1.59        1.72      1.41 o 
  -6   0   7        1.59        0.79      1.12 o 
  -5   0   7       24.64       18.04      1.91 o 
  -4   0   7       64.96       59.51      2.69 o 
  -3   0   7      176.98      171.27      4.02 o 
  -2   0   7       64.51       74.94      2.21 o 
  -1   0   7       20.57       15.75      0.96 o 
   0   0   7       54.70       61.29      1.09 o 
   1   0   7       37.89       34.85      1.23 o 
   2   0   7        5.47        6.98      0.76 o 
   3   0   7        1.17        0.83      0.57 o 
   4   0   7       16.14       24.22      1.79 o 
   5   0   7       20.55       19.29      2.01 o 
   6   0   7        0.91        2.09      1.09 o 
  -6   1   7        0.78        0.14      1.28 o 
  -5   1   7        3.86        5.56      1.15 o 
  -4   1   7        0.73        1.21      0.80 o 
  -3   1   7       35.11       31.74      1.69 o 
  -2   1   7      317.42      325.11      4.40 o 
  -1   1   7       94.52       97.03      2.23 o 
   0   1   7      246.75      260.42      6.81 o 
   1   1   7       56.20       68.92      1.75 o 
   2   1   7      467.55      524.44      5.24 o 
   3   1   7      103.11       92.12      2.78 o 
   4   1   7       43.21       47.61      2.51 o 
   5   1   7       55.82       56.09      2.91 o 
   6   1   7        0.23        0.13      1.23 o 
  -5   2   7      120.60      130.33      4.62 o 
  -4   2   7        6.26        6.78      1.47 o 
  -3   2   7       13.13       15.17      1.37 o 
  -2   2   7      248.09      248.55      4.24 o 
  -1   2   7      753.99      805.27      6.62 o 
   0   2   7      660.33      602.65    395.53 o 
   1   2   7      408.33      434.05      4.71 o 
   2   2   7       34.91       22.92      0.54 o 
   3   2   7        4.42        0.69      0.76 o 
   4   2   7        2.25        3.46      1.00 o 
   5   2   7        0.30        0.84      1.15 o 
  -5   3   7        9.10       10.14      1.63 o 
  -4   3   7       45.87       46.27      2.70 o 
  -3   3   7       27.65       24.47      1.99 o 
  -2   3   7       96.62       73.65      0.82 o 
  -1   3   7       57.84       33.68      0.71 o 
   0   3   7       18.86       18.27      0.88 o 
   1   3   7      115.74      125.99      3.12 o 
   2   3   7       31.48       32.82      1.79 o 
   3   3   7        6.07        6.07      1.11 o 
   4   3   7        6.35        4.73      1.48 o 
   5   3   7        7.81        9.32      1.65 o 
  -5   4   7        3.31        3.04      1.31 o 
  -4   4   7        1.76        4.44      1.25 o 
  -3   4   7      261.60      246.94      6.44 o 
  -2   4   7      323.90      319.62      6.40 o 
  -1   4   7      177.44      168.16      4.08 o 
   0   4   7      109.06      103.73      2.23 o 
   1   4   7        2.83        3.04      0.80 o 
   2   4   7       16.20       17.56      1.68 o 
   3   4   7       29.67       30.16      2.47 o 
   4   4   7        9.94       10.35      1.62 o 
   5   4   7        0.74        0.14      1.29 o 
  -4   5   7        5.33        7.59      1.81 o 
  -3   5   7       13.68       11.70      1.87 o 
  -2   5   7       35.73       30.93      2.53 o 
  -1   5   7       11.14        8.15      1.45 o 
   0   5   7       33.18       28.88      1.36 o 
   1   5   7       43.82       47.75      2.60 o 
   2   5   7       70.34       77.38      3.37 o 
   3   5   7       32.10       34.37      2.69 o 
   4   5   7        2.59        0.00      1.44 o 
  -3   6   7        3.20        2.77      1.68 o 
  -2   6   7       21.28       17.35      2.49 o 
  -1   6   7       18.28       21.02      1.95 o 
   0   6   7       31.85       28.04      1.54 o 
   1   6   7      104.96      113.66      4.36 o 
   2   6   7        2.39        4.95      1.10 o 
   3   6   7        3.46        3.72      1.63 o 
  -1   7   7       11.85       13.76      1.86 o 
   0   7   7       13.85       14.57      1.35 o 
   1   7   7       12.42       14.70      2.08 o 
  -6   0   8        6.05        3.55      1.31 o 
  -5   0   8       17.21       18.68      1.79 o 
  -4   0   8       12.37       12.43      1.42 o 
  -3   0   8      818.77      884.24      8.35 o 
  -2   0   8       11.21       13.54      1.02 o 
  -1   0   8      275.64      284.38      3.56 o 
   0   0   8      200.98      216.25      2.10 o 
   1   0   8      447.79      427.69      4.08 o 
   2   0   8      208.84      204.26      3.34 o 
   3   0   8        5.12        7.19      0.97 o 
   4   0   8       26.80       32.89      2.05 o 
   5   0   8       10.98        9.78      1.41 o 
   6   0   8        0.39        1.53      1.09 o 
  -6   1   8        5.29        2.15      1.38 o 
  -5   1   8        8.85        4.14      1.41 o 
  -4   1   8        1.81        2.19      0.92 o 
  -3   1   8        4.12        4.07      0.79 o 
  -2   1   8      325.63      364.49      4.76 o 
  -1   1   8       87.70       88.76      2.16 o 
   0   1   8      275.11      293.16      8.87 o 
   1   1   8       19.88       20.69      1.10 o 
   2   1   8      215.92      199.50      3.37 o 
   3   1   8       24.61       23.16      1.55 o 
   4   1   8      255.75      244.81      5.29 o 
   5   1   8       33.89       28.82      1.34 o 
   6   1   8        2.73        4.61      1.53 o 
  -5   2   8        7.91        9.75      1.68 o 
  -4   2   8       19.82       20.97      1.85 o 
  -3   2   8       18.79       22.56      1.53 o 
  -2   2   8      416.57      413.78      5.55 o 
  -1   2   8      142.02      137.94      3.02 o 
   0   2   8      875.61     1016.00     20.30 o 
   1   2   8      243.18      254.21      3.76 o 
   2   2   8       41.66       50.95      1.94 o 
   3   2   8       60.32       61.00      2.38 o 
   4   2   8       31.01       33.27      2.20 o 
   5   2   8        7.40       10.97      1.60 o 
  -5   3   8        1.97        0.71      1.47 o 
  -4   3   8       46.62       48.17      2.94 o 
  -3   3   8       19.45       15.29      1.83 o 
  -2   3   8       54.98       52.48      2.38 o 
  -1   3   8       36.47       38.48      1.82 o 
   0   3   8       67.70       66.78      2.39 o 
   1   3   8       67.69       65.40      2.30 o 
   2   3   8       80.11       90.30      2.83 o 
   3   3   8       29.15       28.76      1.93 o 
   4   3   8       26.93       29.43      2.26 o 
   5   3   8        4.05        3.91      1.39 o 
  -5   4   8       12.77       13.23      1.91 o 
  -4   4   8        9.46        9.51      1.94 o 
  -3   4   8       95.51       98.17      4.32 o 
  -2   4   8      108.56       91.37      1.17 o 
  -1   4   8       12.63       10.67      1.31 o 
   0   4   8       90.35       95.21      3.98 o 
   1   4   8        0.93        0.75      0.83 o 
   2   4   8       74.41       79.55      3.15 o 
   3   4   8      126.82      141.08      4.40 o 
   4   4   8       33.78       33.23      2.76 o 
   5   4   8        1.03        1.68      1.23 o 
  -4   5   8        6.27       12.78      1.73 o 
  -3   5   8        1.18        0.99      1.29 o 
  -2   5   8       19.35       19.82      2.16 o 
  -1   5   8        9.11        8.64      1.50 o 
   0   5   8       20.69       21.05      1.32 o 
   1   5   8       13.80       15.20      1.75 o 
   2   5   8       17.37       17.01      1.90 o 
   3   5   8        0.57        0.65      1.39 o 
   4   5   8       33.92       39.34      2.89 o 
  -3   6   8       14.01       17.21      2.43 o 
  -2   6   8       11.45       10.68      1.93 o 
  -1   6   8       10.50        8.81      1.60 o 
   0   6   8        6.31        7.92      1.74 o 
   1   6   8        7.98        7.98      1.45 o 
   2   6   8        5.99        8.11      1.69 o 
   3   6   8        0.18        0.58      1.32 o 
  -1   7   8        8.52        8.65      1.73 o 
   0   7   8       14.80       17.00      2.13 o 
   1   7   8        8.86        7.35      1.60 o 
  -6   0   9        2.50        1.18      1.13 o 
  -5   0   9       10.41        9.55      1.64 o 
  -4   0   9        0.09        0.21      0.91 o 
  -3   0   9       11.10        8.58      1.53 o 
  -2   0   9        1.60        2.14      0.56 o 
  -1   0   9       64.53       57.86      1.72 o 
   0   0   9      221.91      224.82      5.09 o 
   1   0   9      353.05      380.25      4.03 o 
   2   0   9        4.58        5.59      0.91 o 
   3   0   9      215.30      228.18      4.34 o 
   4   0   9       25.35       27.75      1.92 o 
   5   0   9        3.54        1.44      1.26 o 
   6   0   9        6.43        5.94      1.44 o 
  -6   1   9        4.57        4.78      1.18 o 
  -5   1   9       10.66        7.97      1.60 o 
  -4   1   9        7.91        5.51      1.18 o 
  -3   1   9        0.34        0.85      0.56 o 
  -2   1   9      271.26      267.95      4.18 o 
  -1   1   9       97.14      117.89      2.53 o 
   0   1   9      104.94      109.33      2.54 o 
   1   1   9      237.43      262.80      3.70 o 
   2   1   9      151.32      166.97      3.32 o 
   3   1   9       16.68       15.18      1.40 o 
   4   1   9       89.28       89.22      3.34 o 
   5   1   9        6.22        0.00      1.26 o 
  -5   2   9        1.09        0.00      1.34 o 
  -4   2   9       11.31       14.12      1.48 o 
  -3   2   9       28.20       29.63      1.80 o 
  -2   2   9      403.69      432.74      5.75 o 
  -1   2   9     2186.06     2138.54     48.20 o 
   0   2   9      811.87      753.30    493.90 o 
   1   2   9      132.53      144.96      3.14 o 
   2   2   9       22.95       18.86      0.56 o 
   3   2   9        7.18        5.03      0.99 o 
   4   2   9       61.81       72.90      3.11 o 
   5   2   9        1.24        0.12      1.19 o 
  -5   3   9       19.06       20.46      2.27 o 
  -4   3   9        3.15        3.52      1.22 o 
  -3   3   9        1.93        1.20      1.00 o 
  -2   3   9      140.57      132.38      3.69 o 
  -1   3   9       15.35       16.16      1.26 o 
   0   3   9      107.55      112.19      5.50 o 
   1   3   9       22.09       24.86      1.48 o 
   2   3   9       49.06       50.93      2.22 o 
   3   3   9       37.92       36.69      2.24 o 
   4   3   9        3.60        4.60      1.13 o 
   5   3   9        2.94        6.27      1.42 o 
  -5   4   9        0.68        1.27      1.26 o 
  -4   4   9       26.49       25.67      2.38 o 
  -3   4   9       82.01       78.85      3.95 o 
  -2   4   9       81.05       66.56      0.99 o 
  -1   4   9        5.57        6.52      1.06 o 
   0   4   9       16.92       18.07      1.06 o 
   1   4   9       73.63       78.91      2.86 o 
   2   4   9      165.09      182.06      4.47 o 
   3   4   9      114.59      114.91      4.21 o 
   4   4   9       14.76       16.79      2.00 o 
  -4   5   9        4.75        5.17      2.07 o 
  -3   5   9        1.66        4.38      1.26 o 
  -2   5   9       27.09       22.77      2.36 o 
  -1   5   9        8.77        6.10      1.38 o 
   0   5   9       20.08       22.82      1.37 o 
   1   5   9       32.32       31.45      2.34 o 
   2   5   9       35.62       32.33      2.35 o 
   3   5   9        1.31        3.00      1.23 o 
   4   5   9        4.69        4.99      1.60 o 
  -3   6   9        1.23        1.61      1.66 o 
  -2   6   9        1.64        3.22      1.32 o 
  -1   6   9       10.17       10.45      1.71 o 
   0   6   9       17.91       15.18      1.30 o 
   1   6   9       15.08       17.10      1.99 o 
   2   6   9        1.20        1.78      1.23 o 
   3   6   9        2.27        3.05      1.26 o 
  -1   7   9        0.64        2.71      1.12 o 
   0   7   9        7.33        8.68      2.33 o 
   1   7   9        7.67        7.79      1.51 o 
  -6   0  10        0.09        1.32      1.32 o 
  -5   0  10       15.31       11.70      1.68 o 
  -4   0  10       75.40       77.30      3.13 o 
  -3   0  10       15.24       13.21      1.42 o 
  -2   0  10       92.06      101.44      2.73 o 
  -1   0  10      159.33      168.91      2.97 o 
   0   0  10      173.16      187.27      3.43 o 
   1   0  10      450.66      450.05      4.56 o 
   2   0  10      474.29      486.71      5.26 o 
   3   0  10        7.19        7.16      1.19 o 
   4   0  10       70.88       88.51      3.21 o 
   5   0  10        3.23        6.02      1.28 o 
  -5   1  10        7.41        6.80      1.48 o 
  -4   1  10       34.82       34.03      2.11 o 
  -3   1  10       13.01       11.59      1.24 o 
  -2   1  10       78.90       77.06      2.47 o 
  -1   1  10       51.75       52.02      1.79 o 
   0   1  10      101.52       94.64      1.69 o 
   1   1  10      159.52      167.85      3.11 o 
   2   1  10        6.18        3.73      0.83 o 
   3   1  10        3.03        4.20      0.84 o 
   4   1  10       13.14       11.06      1.62 o 
   5   1  10        5.89        0.45      1.06 o 
  -5   2  10        8.47        9.32      1.70 o 
  -4   2  10       19.95       16.68      1.72 o 
  -3   2  10       14.92       17.03      1.61 o 
  -2   2  10      201.36      199.80      4.22 o 
  -1   2  10      190.43      192.93      3.86 o 
   0   2  10      184.21      165.45    104.73 o 
   1   2  10      108.84      104.69      2.73 o 
   2   2  10       85.48       86.13      2.62 o 
   3   2  10      133.07      140.81      3.82 o 
   4   2  10       32.94       32.89      2.34 o 
   5   2  10       38.82       38.53      2.55 o 
  -5   3  10        5.25        4.01      1.38 o 
  -4   3  10       15.90       16.17      1.92 o 
  -3   3  10       27.02       23.10      2.12 o 
  -2   3  10      184.00      154.22      0.94 o 
  -1   3  10        3.08        2.27      0.74 o 
   0   3  10       94.90       88.00      1.99 o 
   1   3  10       42.47       47.02      2.05 o 
   2   3  10        9.37        9.70      1.28 o 
   3   3  10        0.09        1.62      0.96 o 
   4   3  10        5.82        5.24      1.24 o 
   5   3  10        7.47       13.13      1.90 o 
  -4   4  10       27.10       33.72      2.64 o 
  -3   4  10       15.34       17.05      2.04 o 
  -2   4  10       63.72       47.20      1.11 o 
  -1   4  10       43.29       49.19      2.26 o 
   0   4  10       41.43       49.90      2.63 o 
   1   4  10        2.37        0.45      1.19 o 
   2   4  10      197.60      197.97      4.80 o 
   3   4  10       72.16       79.87      3.60 o 
   4   4  10        1.73        2.12      1.15 o 
  -4   5  10       17.79       22.59      2.60 o 
  -3   5  10        7.38        6.53      1.72 o 
  -2   5  10        8.94       10.77      1.69 o 
  -1   5  10       13.68       13.10      1.64 o 
   0   5  10        3.16        1.09      1.04 o 
   1   5  10       66.29       71.65      3.20 o 
   2   5  10        3.92        3.88      1.14 o 
   3   5  10        0.45        0.39      1.08 o 
   4   5  10        0.41        0.58      1.18 o 
  -3   6  10        4.14        4.33      1.85 o 
  -2   6  10       13.49       11.57      1.90 o 
  -1   6  10        4.34        3.57      1.21 o 
   0   6  10        0.18        0.35      0.75 o 
   1   6  10        7.69       10.56      1.61 o 
   2   6  10        4.48        5.31      1.45 o 
   3   6  10        7.17        6.18      1.73 o 
   0   7  10        6.20        5.65      1.04 o 
  -5   0  11       14.59       12.53      1.71 o 
  -4   0  11        2.77        1.44      1.27 o 
  -3   0  11       22.31       18.41      1.50 o 
  -2   0  11       66.81       66.36      2.37 o 
  -1   0  11       32.40       24.97      1.29 o 
   0   0  11        0.73        0.98      0.98 o 
   1   0  11       53.01       32.88      0.45 o 
   2   0  11      587.95      651.25      6.28 o 
   3   0  11       40.67       40.10      1.99 o 
   4   0  11        0.05        0.73      0.90 o 
   5   0  11        2.62        2.70      1.26 o 
  -5   1  11       13.87       13.43      1.80 o 
  -4   1  11       17.15       18.12      1.76 o 
  -3   1  11       26.34       23.70      1.68 o 
  -2   1  11       33.57       39.99      1.89 o 
  -1   1  11      209.72      222.03      3.79 o 
   0   1  11       36.50       33.98      4.31 o 
   1   1  11       97.46      108.06      2.60 o 
   2   1  11       72.28       76.41      2.33 o 
   3   1  11       74.02       73.35      2.59 o 
   4   1  11       30.23       32.74      2.12 o 
   5   1  11        2.69        0.34      1.04 o 
  -5   2  11        0.34        2.85      1.18 o 
  -4   2  11        4.92        5.32      1.24 o 
  -3   2  11       52.88       47.08      2.34 o 
  -2   2  11      349.02      335.56      5.51 o 
  -1   2  11      687.13      731.53      7.12 o 
   0   2  11      162.55      138.98     90.95 o 
   1   2  11       75.54       76.88      2.51 o 
   2   2  11       15.11       13.84      1.18 o 
   3   2  11      136.85      126.76      3.74 o 
   4   2  11       48.40       46.90      2.77 o 
   5   2  11        2.06        2.57      1.22 o 
  -5   3  11        7.18        6.16      1.50 o 
  -4   3  11       16.73       16.06      1.93 o 
  -3   3  11      289.28      307.24      6.41 o 
  -2   3  11       37.45       38.10      2.22 o 
  -1   3  11       54.98       55.49      2.31 o 
   0   3  11       82.45       75.03      1.87 o 
   1   3  11      143.85      149.58      3.70 o 
   2   3  11       14.35       14.39      1.43 o 
   3   3  11       19.27       24.75      1.90 o 
   4   3  11        4.05        7.56      1.28 o 
   5   3  11        1.47        2.90      1.29 o 
  -4   4  11        2.97        1.00      1.33 o 
  -3   4  11        1.53        0.85      1.39 o 
  -2   4  11        0.15        1.45      0.69 o 
  -1   4  11        4.67        0.71      0.86 o 
   0   4  11      119.76      120.24      2.58 o 
   1   4  11      136.39      145.50      3.95 o 
   2   4  11       65.66       60.13      2.92 o 
   3   4  11       13.69       13.29      1.83 o 
   4   4  11        2.44        0.40      1.40 o 
  -4   5  11        2.66        3.86      1.77 o 
  -3   5  11        4.84        3.15      1.52 o 
  -2   5  11        5.94        6.24      1.74 o 
  -1   5  11       30.34       27.36      2.25 o 
   0   5  11       30.24       28.51      1.48 o 
   1   5  11       45.76       46.16      2.63 o 
   2   5  11       10.49       12.21      1.58 o 
   3   5  11        5.75        9.76      1.40 o 
   4   5  11        2.49        4.69      1.53 o 
  -3   6  11        0.24        0.16      1.50 o 
  -2   6  11        4.31        2.08      1.42 o 
  -1   6  11        2.90        3.45      1.16 o 
   0   6  11        9.83       10.45      1.81 o 
   1   6  11        4.02        4.43      1.35 o 
   2   6  11        8.38        9.54      1.59 o 
  -5   0  12        1.95        0.86      1.17 o 
  -4   0  12        1.41        1.06      0.96 o 
  -3   0  12       41.87       42.54      2.25 o 
  -2   0  12       60.11       62.75      2.31 o 
  -1   0  12       31.09       27.83      1.35 o 
   0   0  12        4.07        5.48      0.49 o 
   1   0  12      145.51       97.08      0.44 o 
   2   0  12       48.01       53.97      2.18 o 
   3   0  12       68.36       64.52      3.04 o 
   4   0  12        3.70        4.47      1.01 o 
   5   0  12        2.99        1.92      1.26 o 
  -5   1  12       28.81       26.64      2.23 o 
  -4   1  12       56.64       52.82      2.70 o 
  -3   1  12       80.25       73.18      2.89 o 
  -2   1  12      111.33      117.85      3.15 o 
  -1   1  12       55.18       56.72      2.04 o 
   0   1  12      106.98      108.59     14.36 o 
   1   1  12       84.52       85.31      2.49 o 
   2   1  12       67.26       65.69      2.30 o 
   3   1  12       40.26       47.64      2.25 o 
   4   1  12       13.64        9.50      1.98 o 
   5   1  12        1.65        1.64      1.22 o 
  -5   2  12        1.86        3.26      1.16 o 
  -4   2  12        7.70        7.15      1.32 o 
  -3   2  12       47.64       43.88      2.31 o 
  -2   2  12       99.02       99.04      3.21 o 
  -1   2  12       54.70       56.76      2.28 o 
   0   2  12      170.79      181.16      2.60 o 
   1   2  12        3.04        3.40      0.76 o 
   2   2  12       24.93       24.17      1.55 o 
   3   2  12       78.26       86.18      3.09 o 
   4   2  12      130.48      125.86      4.26 o 
   5   2  12       11.55       13.23      1.76 o 
  -5   3  12        0.98        0.86      1.22 o 
  -4   3  12       26.83       26.17      2.36 o 
  -3   3  12      497.62      544.25      8.43 o 
  -2   3  12      159.18      127.51      1.13 o 
  -1   3  12       30.28       35.85      1.96 o 
   0   3  12      306.65      328.59      7.53 o 
   1   3  12       36.87       40.10      1.98 o 
   2   3  12      121.41      133.00      3.81 o 
   3   3  12       79.52       83.68      3.33 o 
   4   3  12        1.54        0.36      1.08 o 
   5   3  12        2.00        4.63      1.07 o 
  -4   4  12       21.66       22.70      2.29 o 
  -3   4  12       18.43       21.10      2.13 o 
  -2   4  12        8.64       15.47      1.65 o 
  -1   4  12        3.31        0.90      0.90 o 
   0   4  12        7.31        4.13      4.15 o 
   1   4  12       29.61       24.48      1.95 o 
   2   4  12        0.72        0.98      1.00 o 
   3   4  12        6.76        5.98      1.32 o 
   4   4  12        8.58       11.91      1.70 o 
  -3   5  12        2.07        1.57      1.39 o 
  -2   5  12       24.86       24.14      2.30 o 
  -1   5  12        5.83        4.58      1.40 o 
   0   5  12      117.18      106.61      2.82 o 
   1   5  12       15.16       12.42      1.70 o 
   2   5  12        5.61        4.52      1.33 o 
   3   5  12        1.22        0.64      1.10 o 
  -2   6  12        2.00        3.86      1.37 o 
  -1   6  12        3.04        3.57      1.24 o 
   0   6  12        2.28        2.79      0.69 o 
   1   6  12        0.36        0.82      0.82 o 
   2   6  12        8.12        9.35      1.65 o 
  -5   0  13        4.19        3.34      1.36 o 
  -4   0  13        3.68        5.08      1.14 o 
  -3   0  13       19.87       19.40      1.70 o 
  -2   0  13       30.79       27.75      1.70 o 
  -1   0  13        1.80        0.68      0.54 o 
   0   0  13        3.19        3.38      0.51 o 
   1   0  13        7.17        9.92      0.99 o 
   2   0  13        4.23        1.12      0.68 o 
   3   0  13       85.79       77.90      2.81 o 
   4   0  13        1.19        0.69      0.80 o 
   5   0  13        3.13        4.79      1.23 o 
  -5   1  13        4.59        2.92      1.26 o 
  -4   1  13        1.58        0.22      0.93 o 
  -3   1  13        9.22        9.06      1.40 o 
  -2   1  13       10.77       10.50      1.32 o 
  -1   1  13      164.37      185.46      3.84 o 
   0   1  13      273.63      273.08     34.48 o 
   1   1  13       33.62       42.84      1.81 o 
   2   1  13        7.97        5.69      1.06 o 
   3   1  13        6.96        4.48      1.18 o 
   4   1  13       25.21       28.63      2.19 o 
   5   1  13        0.62        0.59      1.19 o 
  -5   2  13        2.19        3.54      1.13 o 
  -4   2  13       30.72       33.47      2.44 o 
  -3   2  13       16.83       18.02      1.92 o 
  -2   2  13        2.06        2.83      0.97 o 
  -1   2  13       77.28       51.85      0.69 o 
   0   2  13       11.62        6.41      6.26 o 
   1   2  13        9.60       14.37      1.23 o 
   2   2  13       14.10       12.53      1.36 o 
   3   2  13       66.03       71.60      3.03 o 
   4   2  13        9.55        8.90      0.96 o 
   5   2  13        4.20        0.13      1.07 o 
  -5   3  13        2.09        0.00      1.45 o 
  -4   3  13       36.11       41.19      2.77 o 
  -3   3  13       20.17       26.64      2.48 o 
  -2   3  13      178.87      174.95      4.55 o 
  -1   3  13       64.58       76.79      2.88 o 
   0   3  13      154.60      157.11      4.50 o 
   1   3  13       42.29       39.25      2.08 o 
   2   3  13       78.23       88.78      3.34 o 
   3   3  13      101.44      104.40      3.71 o 
   4   3  13        8.43        7.42      1.43 o 
  -4   4  13        0.11        1.29      1.29 o 
  -3   4  13        2.30        4.74      1.41 o 
  -2   4  13       14.55       15.67      1.66 o 
  -1   4  13       22.91       20.34      0.80 o 
   0   4  13       47.86       56.87      1.81 o 
   1   4  13      155.02      175.08      4.54 o 
   2   4  13       25.92       32.78      2.09 o 
   3   4  13       39.40       39.32      2.52 o 
   4   4  13        4.75        7.27      1.54 o 
  -3   5  13        1.87        2.30      1.44 o 
  -2   5  13        2.26        2.50      1.24 o 
  -1   5  13       18.99       16.89      1.61 o 
   0   5  13        7.17        5.23      0.94 o 
   1   5  13        8.50        5.65      1.33 o 
   2   5  13        1.72        2.17      1.05 o 
   3   5  13        1.49        1.31      1.19 o 
  -2   6  13        2.56        4.12      1.38 o 
  -1   6  13        1.17        0.59      1.19 o 
   0   6  13        0.70        0.94      1.06 o 
   1   6  13        2.37        3.37      1.06 o 
   2   6  13        2.06        2.97      1.09 o 
  -5   0  14       12.01        9.34      1.56 o 
  -4   0  14        8.34        6.19      1.44 o 
  -3   0  14       23.59       24.53      1.86 o 
  -2   0  14        5.52        6.68      0.99 o 
  -1   0  14       14.63       16.94      1.17 o 
   0   0  14        6.06        3.90      0.50 o 
   1   0  14       23.08       24.20      1.41 o 
   2   0  14       64.39       66.53      2.36 o 
   3   0  14        9.31        4.70      1.43 o 
   4   0  14        0.08        1.50      0.87 o 
   5   0  14        0.09        0.12      0.90 o 
  -5   1  14        7.82        7.07      1.42 o 
  -4   1  14       16.95       14.74      1.61 o 
  -3   1  14       31.68       32.05      2.20 o 
  -2   1  14      100.12       98.74      3.17 o 
  -1   1  14      218.24      225.81      4.40 o 
   0   1  14       71.00       49.26     38.15 o 
   1   1  14       72.06       70.04      2.50 o 
   2   1  14       54.85       57.80      2.31 o 
   3   1  14       34.20       24.90      0.75 o 
   4   1  14        2.10        0.83      1.29 o 
   5   1  14        5.27        1.90      1.38 o 
  -5   2  14        5.82        3.83      1.35 o 
  -4   2  14       24.09       24.06      2.37 o 
  -3   2  14       14.03       12.05      1.77 o 
  -2   2  14       95.67      100.41      3.38 o 
  -1   2  14       63.25       49.68      0.68 o 
   0   2  14       12.94       14.17      0.93 o 
   1   2  14        3.15        1.60      0.98 o 
   2   2  14        2.69        1.74      0.79 o 
   3   2  14       18.44       15.14      1.63 o 
   4   2  14       18.66       15.94      1.06 o 
   5   2  14        3.94        2.01      1.00 o 
  -4   3  14       41.30       45.08      2.99 o 
  -3   3  14       45.99       48.04      2.80 o 
  -2   3  14      145.69      159.75      4.52 o 
  -1   3  14       36.32       39.82      2.20 o 
   0   3  14       60.60       67.61      1.93 o 
   1   3  14       35.15       33.80      2.09 o 
   2   3  14      363.44      384.34      6.32 o 
   3   3  14       12.28       15.77      1.78 o 
   4   3  14        1.00        4.93      1.17 o 
  -4   4  14        1.15        0.74      1.52 o 
  -3   4  14       10.09       10.84      1.74 o 
  -2   4  14        1.64        0.67      1.18 o 
  -1   4  14       11.74       10.43      1.39 o 
   0   4  14        0.54        0.69      0.69 o 
   1   4  14       43.69       46.15      2.56 o 
   2   4  14        0.21        0.71      0.90 o 
   3   4  14        0.44        0.36      1.02 o 
   4   4  14        0.28        0.42      0.96 o 
  -3   5  14        1.50        2.32      1.16 o 
  -2   5  14        0.40        0.50      1.09 o 
  -1   5  14       38.56       35.96      2.35 o 
   0   5  14        0.89        3.09      0.75 o 
   1   5  14        1.69        2.46      1.11 o 
   2   5  14        4.71        6.41      1.14 o 
   3   5  14        3.14        3.13      1.28 o 
  -2   6  14        2.82        3.00      1.36 o 
  -1   6  14        3.44        4.15      1.12 o 
   0   6  14        1.48        1.51      0.74 o 
   1   6  14        4.83        4.01      1.35 o 
   2   6  14        0.64        0.61      1.11 o 
  -5   0  15        2.05        2.75      1.28 o 
  -4   0  15        1.25        0.11      0.99 o 
  -3   0  15        4.52        5.16      1.13 o 
  -2   0  15       20.89       18.86      1.56 o 
  -1   0  15       64.92       60.20      2.27 o 
   0   0  15        0.19        0.33      0.42 o 
   1   0  15        0.81        2.09      0.54 o 
   2   0  15       51.19       58.62      2.37 o 
   3   0  15       18.78       19.82      1.70 o 
   4   0  15        3.76        2.81      0.93 o 
   5   0  15        0.16        0.47      0.84 o 
  -5   1  15        1.52        0.00      1.31 o 
  -4   1  15        0.95        0.22      1.00 o 
  -3   1  15       21.09       20.34      1.73 o 
  -2   1  15       44.18       47.97      2.40 o 
  -1   1  15       78.25       87.07      2.90 o 
   0   1  15       99.56      110.88     10.77 o 
   1   1  15       60.81       63.45      2.46 o 
   2   1  15       29.93       33.18      1.85 o 
   3   1  15       61.40       52.26      0.83 o 
   4   1  15       13.55       11.26      1.54 o 
   5   1  15        8.65       11.98      1.60 o 
  -5   2  15        8.21        5.30      1.57 o 
  -4   2  15       19.27       22.10      2.30 o 
  -3   2  15      127.22      150.24      4.39 o 
  -2   2  15        2.76        2.03      1.07 o 
  -1   2  15        1.99        0.32      0.66 o 
   0   2  15        0.75        0.47      1.82 o 
   1   2  15       51.03       57.28      2.38 o 
   2   2  15       17.01       20.25      1.54 o 
   3   2  15       16.38       18.43      1.59 o 
   4   2  15        7.04        0.34      1.03 o 
   5   2  15        3.23        2.64      1.25 o 
  -4   3  15        1.14        2.27      1.22 o 
  -3   3  15        2.64        1.44      1.44 o 
  -2   3  15       46.15       45.64      2.65 o 
  -1   3  15       60.74       56.25      2.70 o 
   0   3  15       13.72       12.62      1.01 o 
   1   3  15       91.14       88.26      3.21 o 
   2   3  15      261.36      284.52      5.86 o 
   3   3  15       66.25       66.95      3.24 o 
   4   3  15       10.84       12.48      1.77 o 
  -4   4  15        9.42       10.46      1.91 o 
  -3   4  15       33.02       34.13      2.60 o 
  -2   4  15        6.98        6.46      1.42 o 
  -1   4  15        0.50        0.31      1.12 o 
   0   4  15        9.43       11.25      1.13 o 
   1   4  15       10.27       11.68      1.52 o 
   2   4  15        1.46        2.20      1.01 o 
   3   4  15        5.62        2.63      1.35 o 
   4   4  15        0.51        0.14      1.25 o 
  -3   5  15        1.94        0.45      1.44 o 
  -2   5  15        1.43        1.29      1.07 o 
  -1   5  15        4.41        3.35      1.32 o 
   0   5  15        9.32        8.86      0.97 o 
   1   5  15        2.56        1.17      1.01 o 
   2   5  15        0.57        1.37      1.06 o 
   3   5  15        0.30        1.30      0.93 o 
  -1   6  15       10.36        8.73      1.50 o 
   0   6  15        1.34        0.99      0.83 o 
   1   6  15        0.67        0.00      0.96 o 
  -5   0  16       14.41       13.80      1.67 o 
  -4   0  16        2.30        4.60      0.96 o 
  -3   0  16       20.23       20.18      1.84 o 
  -2   0  16       63.01       56.49      2.44 o 
  -1   0  16        3.16        1.54      0.90 o 
   0   0  16        1.29        0.64      1.19 o 
   1   0  16        4.75        3.43      0.80 o 
   2   0  16       58.54       39.45      0.72 o 
   3   0  16       17.17       21.73      1.71 o 
   4   0  16        0.68        2.25      1.04 o 
   5   0  16        1.06        0.36      1.02 o 
  -5   1  16        0.08        0.48      1.03 o 
  -4   1  16        4.85        5.04      1.24 o 
  -3   1  16       25.90       23.75      2.17 o 
  -2   1  16       28.25       31.14      2.04 o 
  -1   1  16        5.92        4.13      1.10 o 
   0   1  16       39.57       37.28      2.95 o 
   1   1  16       81.24       96.89      3.06 o 
   2   1  16       10.44       11.63      1.38 o 
   3   1  16        0.91        0.19      0.82 o 
   4   1  16       22.32       22.34      1.98 o 
   5   1  16        5.74        4.34      1.51 o 
  -5   2  16       13.12       10.09      1.64 o 
  -4   2  16       49.31       49.77      2.89 o 
  -3   2  16      111.70      125.07      4.35 o 
  -2   2  16       11.76       13.27      1.48 o 
  -1   2  16        7.64        0.26      0.75 o 
   0   2  16       19.94       16.75     12.58 o 
   1   2  16       78.40       86.17      3.10 o 
   2   2  16       34.53       36.50      2.10 o 
   3   2  16        7.93        9.49      1.36 o 
   4   2  16        2.88        0.58      0.90 o 
  -4   3  16       11.64       10.78      1.96 o 
  -3   3  16       44.50       43.67      2.72 o 
  -2   3  16       16.38       16.01      1.79 o 
  -1   3  16       65.52       49.55      1.03 o 
   0   3  16       28.46       36.47      2.51 o 
   1   3  16      105.62      104.21      3.48 o 
   2   3  16       13.14       15.33      1.77 o 
   3   3  16       23.09       24.93      2.12 o 
   4   3  16       14.81       19.28      2.02 o 
  -4   4  16        7.48        7.97      1.74 o 
  -3   4  16       28.32       33.21      2.68 o 
  -2   4  16        0.26        0.59      1.20 o 
  -1   4  16       11.04       10.97      1.48 o 
   0   4  16      147.68      145.99      7.84 o 
   1   4  16       16.53       15.64      1.71 o 
   2   4  16       16.34       17.05      1.83 o 
   3   4  16        3.89        5.68      1.35 o 
  -3   5  16        3.23        1.60      1.45 o 
  -2   5  16        0.66        0.76      1.09 o 
  -1   5  16       18.48       16.14      1.83 o 
   0   5  16        7.05        8.31      0.95 o 
   1   5  16        6.67        6.74      1.21 o 
   2   5  16        0.77        3.10      1.07 o 
   3   5  16        0.68        2.56      1.06 o 
  -1   6  16        0.74        0.82      1.18 o 
   0   6  16        0.92        1.38      0.61 o 
   1   6  16        0.15        0.77      0.82 o 
  -5   0  17        2.08        3.64      1.43 o 
  -4   0  17       11.24       13.14      1.73 o 
  -3   0  17       23.64       19.97      1.94 o 
  -2   0  17      126.52      119.93      3.60 o 
  -1   0  17        4.32        5.00      0.94 o 
   0   0  17       64.93       60.08      1.96 o 
   1   0  17        1.97        2.53      0.73 o 
   2   0  17        5.22        2.98      1.14 o 
   3   0  17        0.12        0.10      0.99 o 
   4   0  17       11.99       11.88      0.74 o 
   5   0  17        2.07        0.00      0.92 o 
  -5   1  17        3.69        3.94      1.29 o 
  -4   1  17        6.79        9.37      1.52 o 
  -3   1  17       25.96       24.45      2.15 o 
  -2   1  17       51.88       56.91      2.72 o 
  -1   1  17       44.64       48.97      2.32 o 
   0   1  17        4.36        5.99      1.00 o 
   1   1  17        7.52        8.14      1.34 o 
   2   1  17       25.84       33.24      2.00 o 
   3   1  17       16.10       18.69      1.02 o 
   4   1  17       14.14       22.45      1.92 o 
  -4   2  17       71.62       79.81      3.80 o 
  -3   2  17       76.67       89.14      3.74 o 
  -2   2  17       10.57       12.84      1.45 o 
  -1   2  17        7.77        0.63      0.80 o 
   0   2  17       51.74       25.37     21.19 o 
   1   2  17       61.26       60.19      2.83 o 
   2   2  17        6.66        5.57      1.38 o 
   3   2  17       17.34       19.00      1.66 o 
   4   2  17        5.57        0.71      1.17 o 
  -4   3  17        5.32        6.22      1.50 o 
  -3   3  17        5.08        5.30      1.44 o 
  -2   3  17       11.42       14.18      1.63 o 
  -1   3  17       41.35       46.01      2.50 o 
   0   3  17       18.21       23.17      1.34 o 
   1   3  17       43.88       47.82      2.54 o 
   2   3  17       38.23       50.30      2.60 o 
   3   3  17       45.52       48.54      2.77 o 
   4   3  17        0.67        1.15      1.30 o 
  -3   4  17       15.62       11.77      2.28 o 
  -2   4  17        8.12        7.74      1.53 o 
  -1   4  17       28.27       23.85      2.18 o 
   0   4  17        6.94        6.82      1.59 o 
   1   4  17       18.49       20.30      1.73 o 
   2   4  17        5.28        6.33      1.36 o 
   3   4  17        2.52        2.80      1.07 o 
  -2   5  17        1.71        0.64      1.28 o 
  -1   5  17        0.31        0.12      1.08 o 
   0   5  17       10.22       10.10      1.10 o 
   1   5  17        6.28        6.40      1.34 o 
   2   5  17        0.02        0.00      1.05 o 
   0   6  17        2.54        1.10      0.76 o 
  -4   0  18        5.07        4.53      1.41 o 
  -3   0  18       11.09        9.85      1.48 o 
  -2   0  18       81.54       79.61      3.23 o 
  -1   0  18       62.35       55.93      2.51 o 
   0   0  18        6.09        4.34      0.97 o 
   1   0  18        1.57        0.07      0.70 o 
   2   0  18        9.27        8.99      1.11 o 
   3   0  18       28.00       35.62      2.29 o 
   4   0  18        6.90        0.79      0.88 o 
  -4   1  18        7.28       10.17      1.61 o 
  -3   1  18        6.75       10.33      1.44 o 
  -2   1  18        3.63        3.63      1.19 o 
  -1   1  18       22.17       26.67      1.92 o 
   0   1  18       11.87       10.01      5.02 o 
   1   1  18        6.28        4.43      1.32 o 
   2   1  18       17.33       19.15      1.68 o 
   3   1  18        6.94        0.51      0.98 o 
   4   1  18        0.19        1.50      1.07 o 
  -4   2  18       22.32       22.59      2.45 o 
  -3   2  18        9.45        8.67      1.53 o 
  -2   2  18        2.71        0.85      1.21 o 
  -1   2  18       54.66       45.08      0.65 o 
   0   2  18       92.48       80.47     55.79 o 
   1   2  18       98.39       97.51      3.36 o 
   2   2  18      147.30      157.26      4.30 o 
   3   2  18        1.49        2.26      1.00 o 
   4   2  18        4.82        1.57      1.04 o 
  -4   3  18        2.80        3.93      1.22 o 
  -3   3  18        1.05        2.33      1.32 o 
  -2   3  18        2.05        3.11      1.11 o 
  -1   3  18        0.66        0.00      0.90 o 
   0   3  18       14.34       17.71      1.16 o 
   1   3  18       32.31       26.65      1.01 o 
   2   3  18       13.01       13.51      1.61 o 
   3   3  18       13.50       14.10      1.96 o 
   4   3  18        0.81        0.51      1.07 o 
  -3   4  18       17.18       15.24      2.11 o 
  -2   4  18        5.86        6.30      1.52 o 
  -1   4  18       43.37       48.12      2.62 o 
   0   4  18       22.55       20.53      1.35 o 
   1   4  18       15.45       16.35      1.81 o 
   2   4  18       26.19       27.69      2.15 o 
   3   4  18        6.54        4.37      1.45 o 
  -2   5  18        7.58        7.79      1.55 o 
  -1   5  18        0.51        0.23      1.07 o 
   0   5  18        2.51        2.28      0.82 o 
   1   5  18        5.51        7.66      1.23 o 
   2   5  18       11.38       11.08      1.59 o 
  -4   0  19        0.36        3.15      1.00 o 
  -3   0  19        1.19        0.55      1.05 o 
  -2   0  19        4.09        3.04      1.39 o 
  -1   0  19       41.96       50.93      2.46 o 
   0   0  19        0.17        1.68      1.68 o 
   1   0  19        1.75        3.03      0.74 o 
   2   0  19        3.81        2.26      0.97 o 
   3   0  19       15.10       12.61      0.91 o 
   4   0  19        7.59        8.38      1.04 o 
  -4   1  19       20.81       20.35      2.14 o 
  -3   1  19       31.51       32.92      2.39 o 
  -2   1  19       10.37       12.01      1.57 o 
  -1   1  19        1.23        0.67      1.07 o 
   0   1  19       21.50       21.27      3.79 o 
   1   1  19       38.59       49.48      2.36 o 
   2   1  19        6.29        5.93      1.22 o 
   3   1  19        5.04        0.32      1.00 o 
   4   1  19        0.06        2.82      0.82 o 
  -4   2  19       12.04       10.90      2.00 o 
  -3   2  19        4.35        3.24      1.37 o 
  -2   2  19        3.72        4.59      1.26 o 
  -1   2  19        7.34        0.20      0.76 o 
   0   2  19       35.89       22.96     18.06 o 
   1   2  19       92.49       92.02      3.56 o 
   2   2  19       41.40       46.15      2.70 o 
   3   2  19        0.62        2.42      0.95 o 
   4   2  19        2.25        0.73      1.05 o 
  -4   3  19        0.17        0.70      1.46 o 
  -3   3  19        8.83        8.35      1.51 o 
  -2   3  19       28.52       32.91      2.39 o 
  -1   3  19       10.34        1.10      1.10 o 
   0   3  19        2.55        0.90      1.66 o 
   1   3  19       25.77       17.89      0.94 o 
   2   3  19        3.63        4.15      1.25 o 
   3   3  19        3.60        3.03      1.18 o 
  -3   4  19       12.76       10.19      1.94 o 
  -2   4  19       15.07       10.32      1.87 o 
  -1   4  19        5.45        4.80      1.52 o 
   0   4  19        6.34        7.98      1.01 o 
   1   4  19        2.65        0.42      1.21 o 
   2   4  19       22.08       26.36      2.14 o 
   3   4  19        3.70        4.73      1.28 o 
  -2   5  19        1.46        1.95      1.17 o 
  -1   5  19        2.28        0.24      1.35 o 
   0   5  19        1.86        3.47      1.59 o 
   1   5  19        6.13        5.89      1.57 o 
   2   5  19        1.16        2.34      1.30 o 
  -4   0  20        4.19        5.03      1.31 o 
  -3   0  20       17.37       17.58      1.83 o 
  -2   0  20       71.14       65.50      2.99 o 
  -1   0  20       30.02       37.81      2.20 o 
   0   0  20       31.64       36.32      1.53 o 
   1   0  20        1.85        1.50      0.87 o 
   2   0  20       13.70       11.45      1.55 o 
   3   0  20       38.16       33.08      1.03 o 
   4   0  20        0.04        1.16      1.16 o 
  -4   1  20       14.41       16.48      1.95 o 
  -3   1  20        5.63        8.84      1.73 o 
  -2   1  20        9.88        9.94      1.38 o 
  -1   1  20       20.53       26.92      2.00 o 
   0   1  20        8.88        4.53      3.39 o 
   1   1  20        9.19        6.17      1.62 o 
   2   1  20        6.40        6.51      1.18 o 
   3   1  20        7.25        0.77      0.99 o 
   4   1  20        0.66        1.19      0.99 o 
  -4   2  20        1.77        2.83      1.46 o 
  -3   2  20        3.73        5.13      1.43 o 
  -2   2  20        5.68        7.25      1.44 o 
  -1   2  20        2.44        0.00      0.99 o 
   0   2  20       11.68       10.93      0.85 o 
   1   2  20      109.32      123.26      3.94 o 
   2   2  20       38.22       43.46      2.63 o 
   3   2  20        2.86        4.86      1.36 o 
   4   2  20        4.67        1.83      0.93 o 
  -3   3  20        4.16        2.98      1.57 o 
  -2   3  20        8.62       12.12      1.96 o 
  -1   3  20        5.46        1.12      1.12 o 
   0   3  20       13.02       14.73      1.83 o 
   1   3  20        5.33        5.41      1.34 o 
   2   3  20       10.44       11.89      1.57 o 
   3   3  20        2.57        5.03      1.27 o 
  -3   4  20        4.77        3.78      1.70 o 
  -2   4  20        3.23        1.91      1.34 o 
  -1   4  20        5.19        5.33      1.56 o 
   0   4  20        1.65        1.61      0.75 o 
   1   4  20       14.46       16.27      1.70 o 
   2   4  20       17.07       16.78      1.85 o 
  -1   5  20        2.62        3.10      1.11 o 
   0   5  20        1.37        2.28      1.17 o 
   1   5  20        0.87        0.73      1.23 o 
  -4   0  21        0.21        0.87      1.06 o 
  -3   0  21        0.43        0.92      0.99 o 
  -2   0  21        3.10        1.15      1.47 o 
  -1   0  21        1.35        0.94      0.96 o 
   0   0  21        8.57        6.98      1.05 o 
   1   0  21        1.31        2.24      0.71 o 
   2   0  21        4.13        5.87      1.31 o 
   3   0  21       18.76       17.72      1.07 o 
   4   0  21        5.52        0.60      1.11 o 
  -4   1  21       22.83       23.56      2.22 o 
  -3   1  21       35.49       32.00      2.59 o 
  -2   1  21       14.71       19.52      1.99 o 
  -1   1  21       11.08       13.38      1.61 o 
   0   1  21       23.27       17.76     12.61 o 
   1   1  21       50.40       58.90      2.83 o 
   2   1  21        6.56        8.13      1.41 o 
   3   1  21        0.75        1.13      0.95 o 
   4   1  21        0.13        1.12      1.12 o 
  -3   2  21        2.88        2.91      1.33 o 
  -2   2  21        1.74        1.34      1.22 o 
  -1   2  21        1.82        0.55      1.09 o 
   0   2  21       15.37        6.26      6.50 o 
   1   2  21        6.29        5.51      1.66 o 
   2   2  21       12.78       19.70      2.04 o 
   3   2  21        1.02        1.95      1.20 o 
  -3   3  21        3.09        4.11      1.22 o 
  -2   3  21        7.79       12.81      1.73 o 
  -1   3  21        7.25        1.14      1.14 o 
   0   3  21        3.99        1.04      1.04 o 
   1   3  21        4.63        4.61      1.29 o 
   2   3  21        0.61        0.53      1.04 o 
   3   3  21        2.19        4.95      1.33 o 
  -2   4  21        9.22        7.47      1.53 o 
  -1   4  21        4.96        7.49      1.33 o 
   0   4  21        2.42        2.01      0.96 o 
   1   4  21       13.74       10.42      1.82 o 
   2   4  21        7.61        4.82      1.47 o 
   0   5  21        0.49        0.06      0.73 o 
  -4   0  22        5.96        7.83      1.47 o 
  -3   0  22        4.73        3.91      1.43 o 
  -2   0  22        9.36       13.84      1.69 o 
  -1   0  22        0.60        0.20      1.00 o 
   0   0  22        1.45        1.41      1.84 o 
   1   0  22        0.37        0.88      0.74 o 
   2   0  22        6.67        6.34      1.23 o 
   3   0  22        1.31        0.12      1.33 o 
  -3   1  22       13.82       12.09      1.84 o 
  -2   1  22        9.29       13.16      1.87 o 
  -1   1  22        7.61        8.08      1.57 o 
   0   1  22       62.28       79.21      2.49 o 
   1   1  22       16.40       18.08      1.95 o 
   2   1  22       14.05       15.23      1.78 o 
   3   1  22        1.40        1.07      1.07 o 
  -3   2  22        0.30        1.08      1.30 o 
  -2   2  22        1.61        3.26      1.20 o 
  -1   2  22        0.00        1.94      0.77 o 
   0   2  22        5.36        8.52      2.80 o 
   1   2  22       11.30       13.67      1.76 o 
   2   2  22        7.18        6.79      1.38 o 
   3   2  22        1.63        3.03      1.16 o 
  -3   3  22        1.43        1.11      1.34 o 
  -2   3  22        4.64        4.99      1.61 o 
  -1   3  22       47.44       32.98      1.00 o 
   0   3  22        1.96        1.68      0.87 o 
   1   3  22        7.03       10.03      1.44 o 
   2   3  22        0.96        0.44      1.15 o 
  -2   4  22        2.29        4.26      1.12 o 
  -1   4  22        0.87        1.17      1.01 o 
   0   4  22        0.00        0.45      0.67 o 
   1   4  22        3.83        0.10      0.96 o 
   2   4  22       10.35       11.62      1.57 o 
  -3   0  23       20.66       26.12      2.23 o 
  -2   0  23       28.05       29.14      2.10 o 
  -1   0  23        5.59        8.65      1.36 o 
   0   0  23       29.55       30.26      1.68 o 
   1   0  23        8.01        7.53      1.50 o 
   2   0  23        4.58        4.21      1.00 o 
   3   0  23        0.72        0.12      1.24 o 
  -3   1  23        5.45        0.53      1.27 o 
  -2   1  23        1.47        1.91      1.14 o 
  -1   1  23        1.73        0.35      1.14 o 
   0   1  23       54.91       63.22      2.79 o 
   1   1  23       36.58       35.29      2.40 o 
   2   1  23        0.89        0.00      1.15 o 
   3   1  23        0.88        0.59      1.05 o 
  -3   2  23        3.50        2.89      1.60 o 
  -2   2  23        2.08        6.46      1.32 o 
  -1   2  23        5.11        6.35      1.20 o 
   0   2  23        6.87        5.80      1.17 o 
   1   2  23       31.48       42.60      2.66 o 
   2   2  23        5.39        0.00      0.90 o 
   3   2  23        1.60        1.40      1.04 o 
  -2   3  23        0.69        0.27      1.45 o 
  -1   3  23        3.98        0.83      1.22 o 
   0   3  23        4.91        2.57      1.40 o 
   1   3  23        1.34        1.45      1.45 o 
   2   3  23        2.25        5.03      1.10 o 
  -1   4  23        0.29        1.40      1.11 o 
   0   4  23        2.40        1.62      0.78 o 
   1   4  23        0.16        0.21      0.99 o 
  -3   0  24        0.00        1.42      1.42 o 
  -2   0  24        0.21        1.02      1.17 o 
  -1   0  24        9.64       12.24      1.53 o 
   0   0  24       31.31       36.57      2.70 o 
   1   0  24        0.01        0.00      1.09 o 
   2   0  24        8.21       12.65      1.76 o 
   3   0  24        0.31        1.20      1.20 o 
  -3   1  24        6.88        9.30      1.71 o 
  -2   1  24        5.31        7.29      1.47 o 
  -1   1  24       15.79       21.77      2.10 o 
   0   1  24       18.46       19.91      2.51 o 
   1   1  24       30.31       33.01      2.60 o 
   2   1  24       14.72       14.81      1.95 o 
   3   1  24        5.36        0.71      1.05 o 
  -2   2  24        4.96        8.30      1.69 o 
  -1   2  24        1.27        1.01      1.01 o 
   0   2  24        4.77        8.91      1.10 o 
   1   2  24        1.00        1.91      1.91 o 
   2   2  24        0.06        0.34      1.07 o 
  -2   3  24        5.66        7.73      1.35 o 
  -1   3  24        2.53        0.72      0.93 o 
   0   3  24        1.53        0.18      0.64 o 
   1   3  24        0.45        0.96      1.12 o 
   2   3  24        1.36        1.53      1.14 o 
  -3   0  25       13.91       14.42      1.66 o 
  -2   0  25        6.80        8.47      1.48 o 
  -1   0  25       14.68       16.28      2.01 o 
   0   0  25        5.31        2.98      3.85 o 
   1   0  25       22.43       22.08      2.04 o 
   2   0  25        2.49        2.79      1.40 o 
  -2   1  25        4.09        8.25      1.60 o 
  -1   1  25        2.29        0.62      1.23 o 
   0   1  25       10.37       11.94      1.33 o 
   1   1  25        5.60        5.39      1.86 o 
   2   1  25        0.37        1.50      1.08 o 
  -2   2  25        8.79       10.17      1.69 o 
  -1   2  25        1.58        0.87      1.29 o 
   0   2  25        5.44        3.90      1.01 o 
   1   2  25        1.18        1.89      1.15 o 
   2   2  25        0.10        1.05      1.05 o 
  -1   3  25        0.41        0.85      1.14 o 
   0   3  25        1.65        1.82      0.77 o 
   1   3  25        0.36        0.11      0.86 o 
  -2   0  26        0.69        1.18      0.84 o 
  -1   0  26       43.97       51.81      3.02 o 
   0   0  26        2.70        0.95      4.05 o 
   1   0  26        2.43        0.55      0.91 o 
   2   0  26        5.41        3.42      1.67 o 
  -2   1  26        1.72        1.48      1.08 o 
  -1   1  26        0.99        0.52      1.17 o 
   0   1  26        2.29        0.94      1.11 o 
   1   1  26        9.27       10.99      1.89 o 
   2   1  26        5.48        8.77      1.46 o 
  -1   2  26        1.49        1.50      1.27 o 
   0   2  26        0.57        0.25      0.99 o 
   1   2  26        0.01        0.12      0.99 o 
  -1   0  27       21.31       28.01      2.57 o 
   0   0  27       52.58       35.63     26.46 o 
   1   0  27        3.49        4.04      1.32 o 
  -1   1  27        0.29        0.91      1.33 o 
   0   1  27        2.22        1.62      1.66 o 
   1   1  27        2.49        0.59      1.87 o 
   0   2  27        2.18        4.67      0.80 o 
   0   0  28       27.75       29.63      1.92 o 
                                                 
